# Supplementary material for: Understanding the Ligand Influence in the Multistep Reaction of Diazoalkanes with Palladium Complexes Leading to Carbene-Aryl Coupling
Source: Organometallics. 2025 Jan 10;44(2):394–402. doi: 10.1021/acs.organomet.4c00439 (PMC11776105; doi:10.1021/acs.organomet.4c00439)
Supplement: Supplementary file 2 — om4c00439_si_002.xyz [file om4c00439_si_002.xyz]

6
NCMe
6       -0.000007000     -0.000003000     -1.174828000
1        0.000014000      1.028772000     -1.551087000
1       -0.891179000     -0.514395000     -1.551184000
1        0.891174000     -0.514376000     -1.551190000
6       -0.000003000     -0.000084000      0.272939000
7        0.000001000      0.000086000      1.434501000
2
N2
7        0.000000000      0.000000000      0.552303000
7        0.000000000      0.000000000     -0.552303000
19
Diazo-8
6        2.972881000     -0.930797000      0.000081000
1        3.596681000     -1.819405000      0.000102000
7        3.614346000      0.200353000      0.000094000
6        1.531594000     -0.967000000      0.000052000
1        1.128379000     -1.979894000     -0.000007000
6        0.704899000      0.099952000      0.000084000
1        1.141564000      1.103456000      0.000151000
6       -0.752382000      0.062428000      0.000036000
6       -1.496764000     -1.130252000     -0.000030000
6       -1.459195000      1.276121000      0.000058000
6       -2.884327000     -1.103601000     -0.000073000
1       -0.985024000     -2.092667000     -0.000052000
6       -2.849045000      1.301841000      0.000014000
1       -0.897116000      2.211048000      0.000110000
6       -3.571018000      0.111380000     -0.000051000
1       -3.438843000     -2.041293000     -0.000123000
1       -3.370609000      2.258208000      0.000032000
1       -4.659649000      0.127470000     -0.000084000
7        4.143675000      1.215367000      0.000097000
70
Cpd-4
46      -0.280045000     -0.179995000      0.555558000
15      -2.391371000      0.065781000     -0.469421000
15       0.490077000      0.906213000     -1.292350000
9        1.750555000     -2.516503000      0.058325000
9        5.712068000     -0.989362000      2.035426000
9        1.834730000      1.620708000      2.348201000
6       -2.170646000      1.187305000     -1.921693000
1       -3.005367000      1.064770000     -2.624345000
1       -2.175527000      2.229046000     -1.571965000
6       -0.838535000      0.842378000     -2.574594000
1       -0.585476000      1.539476000     -3.385190000
1       -0.867285000     -0.171688000     -2.997416000
6        1.696273000     -0.424598000      1.165467000
6        2.382214000     -1.557253000      0.761646000
6        3.727979000     -1.764750000      1.030232000
6        4.424302000     -0.808125000      1.756023000
6        3.768986000      0.332130000      2.196482000
6        2.421105000      0.497512000      1.897325000
6       -3.749610000      0.690952000      0.559847000
6       -4.667122000     -0.191205000      1.141515000
1       -4.632268000     -1.255135000      0.907438000
6       -5.635497000      0.288958000      2.017845000
1       -6.350384000     -0.402659000      2.460313000
6       -5.691943000      1.646189000      2.322577000
1       -6.451616000      2.019929000      3.006925000
6       -4.771755000      2.525991000      1.756850000
1       -4.809549000      3.586955000      1.997048000
6       -3.797872000      2.052105000      0.884802000
1       -3.075637000      2.750911000      0.461863000
6       -2.924832000     -1.513942000     -1.195860000
6       -4.133400000     -1.608232000     -1.897612000
1       -4.789973000     -0.740785000     -1.974342000
6       -4.500686000     -2.810883000     -2.489170000
1       -5.442606000     -2.882418000     -3.030131000
6       -3.662578000     -3.921343000     -2.392550000
1       -3.952334000     -4.860933000     -2.860078000
6       -2.457263000     -3.831402000     -1.703322000
1       -1.801188000     -4.696954000     -1.631335000
6       -2.088285000     -2.630661000     -1.101927000
1       -1.142413000     -2.557845000     -0.560824000
6        2.007084000      0.229175000     -2.015993000
6        1.938612000     -0.942618000     -2.776952000
1        0.977386000     -1.406715000     -2.999889000
6        3.106575000     -1.542421000     -3.235998000
1        3.047940000     -2.452678000     -3.829806000
6        4.345535000     -0.983377000     -2.932476000
1        5.258252000     -1.456171000     -3.290882000
6        4.417884000      0.179011000     -2.167656000
1        5.384582000      0.616782000     -1.924956000
6        3.253888000      0.783816000     -1.706007000
1        3.319895000      1.686367000     -1.098839000
6        0.730161000      2.680295000     -0.989577000
6        1.270065000      3.498989000     -1.990319000
1        1.614022000      3.067500000     -2.930945000
6        1.377704000      4.868650000     -1.780781000
1        1.804345000      5.501926000     -2.556416000
6        0.937585000      5.429229000     -0.582569000
1        1.022705000      6.502776000     -0.422959000
6        0.386844000      4.621457000      0.407738000
1        0.036725000      5.058427000      1.341137000
6        0.283828000      3.247856000      0.206762000
1       -0.144603000      2.609413000      0.979671000
9        4.439203000      1.245403000      2.899335000
9        4.359768000     -2.859783000      0.608409000
7       -1.097447000     -1.190680000      2.220909000
6       -1.620825000     -1.731318000      3.099397000
6       -2.276870000     -2.402271000      4.193965000
1       -2.097763000     -3.481024000      4.127657000
1       -3.355076000     -2.211641000      4.150630000
1       -1.883537000     -2.031087000      5.146622000
89
TS-coord-I1-k1C-dppe
46       0.723131000     -2.048919000     -0.826205000
15      -1.578315000     -2.033980000     -1.486823000
15       0.744335000      0.039259000     -1.789386000
9        2.976818000     -2.658662000     -2.935092000
9        6.941145000     -1.595911000     -0.687135000
9        2.856882000     -1.081977000      1.531624000
6       -1.905230000     -0.399349000     -2.305734000
1       -2.738607000     -0.513055000     -3.011852000
1       -2.213163000      0.325724000     -1.540026000
6       -0.639897000      0.065789000     -3.007019000
1       -0.748116000      1.074396000     -3.429781000
1       -0.380909000     -0.617351000     -3.828348000
6        2.797136000     -1.906277000     -0.692911000
6        3.566705000     -2.237750000     -1.798552000
6        4.950954000     -2.142941000     -1.823439000
6        5.615122000     -1.691352000     -0.691730000
6        4.885315000     -1.342511000      0.434405000
6        3.499631000     -1.456092000      0.412752000
6       -2.911997000     -2.212471000     -0.259215000
6       -3.651507000     -3.388770000     -0.102959000
1       -3.488197000     -4.234464000     -0.770523000
6       -4.614658000     -3.483561000      0.899328000
1       -5.191329000     -4.401721000      1.002339000
6       -4.842907000     -2.411345000      1.756373000
1       -5.600739000     -2.486790000      2.534448000
6       -4.092529000     -1.244457000      1.621770000
1       -4.256741000     -0.406729000      2.297573000
6       -3.125651000     -1.148154000      0.628239000
1       -2.526701000     -0.238763000      0.557897000
6       -1.847022000     -3.231938000     -2.836944000
6       -3.123249000     -3.574867000     -3.300121000
1       -4.011302000     -3.140346000     -2.840959000
6       -3.264771000     -4.473475000     -4.352984000
1       -4.260520000     -4.743641000     -4.700399000
6       -2.137870000     -5.024643000     -4.961137000
1       -2.254017000     -5.731354000     -5.781118000
6       -0.864977000     -4.664925000     -4.526370000
1        0.019138000     -5.082715000     -5.005638000
6       -0.720901000     -3.771653000     -3.468680000
1        0.276797000     -3.486237000     -3.126527000
6        2.242870000      0.582030000     -2.657194000
6        2.462906000      0.235146000     -3.993479000
1        1.713290000     -0.323927000     -4.553007000
6        3.654922000      0.591437000     -4.616545000
1        3.818828000      0.324102000     -5.658932000
6        4.633554000      1.286005000     -3.910139000
1        5.566287000      1.559697000     -4.400329000
6        4.419980000      1.629187000     -2.576325000
1        5.184651000      2.168743000     -2.020231000
6        3.229953000      1.278792000     -1.949782000
1        3.071388000      1.544407000     -0.903859000
6        0.359608000      1.370806000     -0.610812000
6        0.114454000      2.663661000     -1.092284000
1        0.166147000      2.873612000     -2.161450000
6       -0.185862000      3.687793000     -0.202889000
1       -0.375825000      4.691583000     -0.578769000
6       -0.240187000      3.429788000      1.166578000
1       -0.474701000      4.235174000      1.860555000
6        0.007266000      2.147974000      1.647586000
1       -0.031710000      1.946414000      2.716657000
6        0.307864000      1.115991000      0.760702000
1        0.501024000      0.109358000      1.131508000
9        5.522314000     -0.904890000      1.520406000
9        5.648396000     -2.472885000     -2.909667000
7       -0.100878000     -2.140743000      1.760968000
6       -0.820262000     -2.403467000      2.634664000
6       -1.717812000     -2.748214000      3.715443000
1       -2.391585000     -3.553227000      3.397150000
1       -2.317785000     -1.876694000      4.001311000
1       -1.145176000     -3.086551000      4.586293000
6       -0.981922000     -5.920267000     -0.701120000
1       -0.528615000     -6.154394000     -1.669505000
6       -0.381229000     -5.034740000      0.111112000
1       -0.827979000     -4.745532000      1.063270000
6       -2.250266000     -6.597359000     -0.445552000
6       -2.832745000     -6.686412000      0.828563000
6       -2.930184000     -7.170493000     -1.530648000
6       -4.062082000     -7.309371000      1.001563000
1       -2.314833000     -6.272399000      1.694106000
6       -4.164220000     -7.786936000     -1.357637000
1       -2.479041000     -7.112785000     -2.522988000
6       -4.736511000     -7.857406000     -0.089842000
1       -4.497148000     -7.373314000      1.998154000
1       -4.678126000     -8.218944000     -2.215144000
1       -5.699963000     -8.344829000      0.050764000
6        0.886295000     -4.340919000     -0.151676000
1        1.521106000     -4.060414000      0.692772000
7        1.630975000     -4.856431000     -1.147066000
7        2.192593000     -5.275000000     -2.030191000
83
I1-k1C-dppe
46       0.610115000      0.162538000      0.128651000
15       2.963389000      0.147145000     -0.075655000
15       0.790012000     -2.074393000     -0.378374000
9       -1.258039000      0.583335000     -2.293246000
9       -5.566806000     -0.033695000     -0.555287000
9       -1.858920000     -0.593942000      2.249866000
6        3.489933000     -1.625292000     -0.138233000
1        4.512465000     -1.697948000     -0.532173000
1        3.493412000     -2.024976000      0.885643000
6        2.500039000     -2.384509000     -1.009890000
1        2.694101000     -3.465959000     -0.999943000
1        2.554290000     -2.043071000     -2.053049000
6       -1.452299000     -0.050573000     -0.019655000
6       -2.032137000      0.240716000     -1.242484000
6       -3.404566000      0.243487000     -1.449868000
6       -4.246203000     -0.074844000     -0.392947000
6       -3.704580000     -0.378229000      0.847183000
6       -2.323591000     -0.358200000      1.007913000
6        3.946820000      0.983983000      1.201295000
6        4.474226000      2.262481000      0.989094000
1        4.390855000      2.738293000      0.012012000
6        5.117007000      2.932178000      2.026166000
1        5.531216000      3.923758000      1.851764000
6        5.232238000      2.336923000      3.279219000
1        5.738110000      2.861686000      4.087772000
6        4.693999000      1.070648000      3.500059000
1        4.777918000      0.603868000      4.479927000
6        4.045969000      0.398489000      2.470133000
1        3.613502000     -0.584639000      2.660294000
6        3.467040000      0.811348000     -1.694177000
6        4.818179000      0.884614000     -2.056390000
1        5.591018000      0.575525000     -1.351518000
6        5.176295000      1.359262000     -3.312356000
1        6.227451000      1.416968000     -3.589067000
6        4.191441000      1.758420000     -4.215365000
1        4.476649000      2.131273000     -5.197667000
6        2.846890000      1.676942000     -3.866523000
1        2.077488000      1.983980000     -4.572636000
6        2.482952000      1.203127000     -2.608372000
1        1.426958000      1.130828000     -2.335612000
6       -0.390766000     -2.709800000     -1.595742000
6       -0.225929000     -2.359316000     -2.940612000
1        0.642407000     -1.782500000     -3.260333000
6       -1.187144000     -2.724214000     -3.876318000
1       -1.052200000     -2.453322000     -4.921921000
6       -2.320188000     -3.428619000     -3.475738000
1       -3.072533000     -3.710968000     -4.210035000
6       -2.494228000     -3.767342000     -2.135766000
1       -3.380978000     -4.314069000     -1.820082000
6       -1.536226000     -3.405999000     -1.194305000
1       -1.685664000     -3.665033000     -0.146152000
6        0.688661000     -3.082596000      1.129233000
6        0.745487000     -4.480845000      1.055645000
1        0.779194000     -4.979466000      0.086020000
6        0.755571000     -5.235870000      2.222610000
1        0.793590000     -6.321924000      2.161938000
6        0.721760000     -4.603994000      3.465233000
1        0.731293000     -5.199827000      4.376370000
6        0.679261000     -3.215482000      3.543101000
1        0.658045000     -2.720861000      4.512454000
6        0.662443000     -2.454635000      2.377906000
1        0.628664000     -1.365894000      2.434816000
9       -3.928411000      0.573860000     -2.630353000
9       -4.514768000     -0.649787000      1.869970000
6        0.433743000      2.300493000      0.919772000
1        1.232032000      2.259675000      1.669035000
7        0.843348000      3.050170000     -0.131776000
6       -0.946656000      2.526589000      1.372653000
1       -1.149835000      2.018095000      2.315983000
6       -1.925582000      3.128000000      0.681085000
1       -1.701671000      3.569681000     -0.296062000
6       -3.342204000      3.098696000      1.038300000
6       -3.807527000      2.697015000      2.300448000
6       -4.287143000      3.384775000      0.041242000
6       -5.168394000      2.560374000      2.542071000
1       -3.096816000      2.486836000      3.100097000
6       -5.648970000      3.239531000      0.281640000
1       -3.936898000      3.697030000     -0.944068000
6       -6.095286000      2.821955000      1.533086000
1       -5.510024000      2.240046000      3.525493000
1       -6.364266000      3.449994000     -0.512247000
1       -7.160709000      2.704594000      1.724845000
7        1.157475000      3.628815000     -1.044165000
83
TS-I1-I2-dppe
46      -0.556990000      0.046953000     -0.333029000
15      -2.700449000      0.612945000      0.498191000
15      -0.857933000     -1.852372000      1.012102000
9        2.070233000      0.460534000      1.337008000
9        5.230626000     -2.179517000     -0.892914000
9        0.934579000     -1.723075000     -2.706231000
6       -3.414577000     -0.912454000      1.259370000
1       -4.299603000     -0.666423000      1.860768000
1       -3.751487000     -1.549089000      0.426943000
6       -2.340500000     -1.602536000      2.086440000
1       -2.681495000     -2.572280000      2.473105000
1       -2.053999000     -0.979942000      2.945679000
6        1.381710000     -0.632587000     -0.652117000
6        2.351877000     -0.354065000      0.297097000
6        3.642790000     -0.858889000      0.242665000
6        3.998880000     -1.682551000     -0.816211000
6        3.065932000     -1.968782000     -1.802187000
6        1.786152000     -1.433146000     -1.704657000
6       -3.975162000      1.238807000     -0.637621000
6       -4.763638000      2.358737000     -0.364387000
1       -4.666217000      2.882250000      0.586018000
6       -5.665156000      2.822538000     -1.319173000
1       -6.274687000      3.698013000     -1.102199000
6       -5.780295000      2.175208000     -2.546083000
1       -6.481238000      2.546030000     -3.292011000
6       -4.994339000      1.058067000     -2.823642000
1       -5.080722000      0.553239000     -3.784194000
6       -4.089298000      0.594414000     -1.876039000
1       -3.458270000     -0.267888000     -2.103272000
6       -2.535761000      1.794092000      1.875112000
6       -3.551654000      1.965797000      2.823987000
1       -4.484366000      1.407076000      2.743517000
6       -3.379893000      2.861190000      3.873991000
1       -4.172142000      2.990545000      4.609255000
6       -2.195431000      3.586744000      3.987752000
1       -2.063929000      4.285451000      4.812178000
6       -1.180666000      3.420562000      3.049661000
1       -0.254036000      3.984969000      3.137443000
6       -1.348354000      2.524925000      1.997257000
1       -0.553571000      2.387620000      1.260038000
6        0.526283000     -2.341744000      2.080164000
6        0.809100000     -1.569518000      3.212248000
1        0.156648000     -0.741468000      3.494580000
6        1.948873000     -1.827339000      3.965399000
1        2.164158000     -1.222704000      4.844658000
6        2.817914000     -2.849772000      3.590168000
1        3.712920000     -3.047267000      4.177728000
6        2.543241000     -3.618570000      2.461759000
1        3.221322000     -4.416004000      2.162534000
6        1.403985000     -3.364222000      1.704325000
1        1.204797000     -3.960431000      0.813731000
6       -1.313519000     -3.299375000      0.006283000
6       -1.557112000     -4.536061000      0.618048000
1       -1.422814000     -4.651969000      1.694303000
6       -1.962033000     -5.622415000     -0.147721000
1       -2.143070000     -6.583409000      0.330709000
6       -2.135729000     -5.480975000     -1.524238000
1       -2.451661000     -6.334929000     -2.121221000
6       -1.906900000     -4.252261000     -2.135102000
1       -2.046357000     -4.139428000     -3.208850000
6       -1.496463000     -3.161861000     -1.371930000
1       -1.311418000     -2.196766000     -1.844604000
9        4.537158000     -0.568726000      1.187000000
9        3.410955000     -2.744718000     -2.829219000
6       -0.237959000      1.492860000     -1.841209000
1       -0.652335000      1.071399000     -2.767486000
7       -1.443600000      2.735208000     -1.697420000
6        0.964926000      2.300012000     -2.065250000
1        1.166651000      2.638811000     -3.084490000
6        1.822948000      2.574089000     -1.062342000
1        1.583171000      2.181514000     -0.071688000
6        3.095370000      3.272679000     -1.157292000
6        3.446109000      4.086883000     -2.245750000
6        4.020400000      3.095328000     -0.116594000
6        4.692618000      4.694765000     -2.291659000
1        2.731404000      4.258726000     -3.049596000
6        5.271326000      3.696942000     -0.170023000
1        3.749789000      2.461682000      0.729176000
6        5.609385000      4.497609000     -1.258221000
1        4.953607000      5.328659000     -3.137382000
1        5.984118000      3.543128000      0.638088000
1        6.586923000      4.975018000     -1.301108000
7       -2.039479000      3.606389000     -1.354690000
81
I2-carb-dppe
46       0.152080000      0.004514000     -0.286685000
15      -1.198922000      1.905378000      0.038823000
15       1.825123000      1.352053000      0.752714000
9        2.532902000     -0.646375000     -2.351225000
9        4.318443000     -4.610291000     -0.604055000
9        0.484408000     -2.755409000      1.353472000
6       -0.262679000      3.097806000      1.102386000
1       -0.704727000      4.098901000      1.008865000
1       -0.367028000      2.784981000      2.151121000
6        1.202183000      3.091045000      0.682191000
1        1.810878000      3.747378000      1.319324000
1        1.298929000      3.442404000     -0.355780000
6        1.449201000     -1.613624000     -0.481835000
6        2.450302000     -1.631645000     -1.437094000
6        3.424256000     -2.620040000     -1.494957000
6        3.394553000     -3.652756000     -0.569373000
6        2.391581000     -3.685866000      0.389365000
6        1.440244000     -2.673878000      0.406680000
6       -2.788998000      1.567706000      0.852570000
6       -3.974255000      1.480881000      0.114458000
1       -3.982773000      1.737240000     -0.944823000
6       -5.150691000      1.060391000      0.728724000
1       -6.069283000      0.997551000      0.147288000
6       -5.151789000      0.717545000      2.078483000
1       -6.072578000      0.383274000      2.554630000
6       -3.971206000      0.788309000      2.815034000
1       -3.965715000      0.515084000      3.868721000
6       -2.792048000      1.203124000      2.204896000
1       -1.872369000      1.231123000      2.790117000
6       -1.532743000      2.814912000     -1.497802000
6       -2.278585000      4.000498000     -1.487872000
1       -2.700438000      4.374094000     -0.553966000
6       -2.490935000      4.695371000     -2.672259000
1       -3.075684000      5.613511000     -2.663836000
6       -1.956924000      4.216750000     -3.868417000
1       -2.126026000      4.764042000     -4.794353000
6       -1.209108000      3.043408000     -3.882702000
1       -0.790205000      2.671361000     -4.815982000
6       -0.997614000      2.340995000     -2.698899000
1       -0.408385000      1.421578000     -2.699245000
6        3.503943000      1.337652000      0.057777000
6        3.939935000      2.312295000     -0.844334000
1        3.314735000      3.172883000     -1.079227000
6        5.185897000      2.189217000     -1.454088000
1        5.522830000      2.955464000     -2.150266000
6        5.996578000      1.092427000     -1.176496000
1        6.967195000      0.995553000     -1.660140000
6        5.565824000      0.117582000     -0.278328000
1        6.196121000     -0.742772000     -0.057766000
6        4.326045000      0.238633000      0.338761000
1        3.990340000     -0.532142000      1.035697000
6        2.033705000      1.017108000      2.531096000
6        2.927385000      1.775257000      3.297320000
1        3.529101000      2.553085000      2.824775000
6        3.053040000      1.532884000      4.659921000
1        3.747546000      2.124374000      5.254081000
6        2.290823000      0.533244000      5.264139000
1        2.392692000      0.344765000      6.331700000
6        1.403524000     -0.225185000      4.506777000
1        0.812335000     -1.008379000      4.978190000
6        1.274587000      0.014865000      3.140390000
1        0.587394000     -0.582331000      2.538541000
9        4.393781000     -2.582683000     -2.409440000
9        2.357450000     -4.685209000      1.271316000
6       -1.307277000     -1.014459000     -1.171248000
1       -1.301627000     -1.114193000     -2.266554000
6       -2.401705000     -1.591367000     -0.537055000
1       -2.480533000     -1.553675000      0.552245000
6       -3.441689000     -2.105357000     -1.292474000
1       -3.293052000     -2.141268000     -2.375979000
6       -4.711891000     -2.562242000     -0.823482000
6       -5.076496000     -2.532148000      0.540098000
6       -5.639227000     -3.038945000     -1.772791000
6       -6.328852000     -2.968420000      0.931308000
1       -4.376247000     -2.160067000      1.286246000
6       -6.889522000     -3.479966000     -1.373761000
1       -5.356233000     -3.054221000     -2.824622000
6       -7.233510000     -3.443342000     -0.022563000
1       -6.610066000     -2.940601000      1.982058000
1       -7.600248000     -3.850675000     -2.109106000
1       -8.217337000     -3.785922000      0.293407000
81
TS-MI-dppe
46       0.214158000      0.140772000     -0.120909000
15      -1.093744000      2.044618000      0.141439000
15       1.894693000      1.446577000      0.959739000
9        1.736863000     -1.056507000     -2.655127000
9        2.971107000     -5.342280000     -1.231022000
9        0.258467000     -2.696093000      1.516030000
6       -0.190989000      3.241996000      1.221770000
1       -0.610998000      4.249586000      1.101530000
1       -0.332617000      2.943270000      2.270693000
6        1.286923000      3.196842000      0.850066000
1        1.883523000      3.864504000      1.485451000
1        1.434722000      3.519307000     -0.192247000
6        0.983526000     -1.781016000     -0.537164000
6        1.691900000     -2.007293000     -1.710660000
6        2.369177000     -3.190741000     -1.962235000
6        2.330288000     -4.202534000     -1.012095000
6        1.618800000     -4.023216000      0.168325000
6        0.954841000     -2.825067000      0.377812000
6       -2.689185000      1.628963000      0.902234000
6       -3.821025000      1.422402000      0.105516000
1       -3.793261000      1.657186000     -0.958711000
6       -4.985405000      0.906194000      0.666821000
1       -5.860827000      0.743520000      0.039698000
6       -5.027359000      0.587110000      2.021988000
1       -5.938571000      0.178684000      2.456894000
6       -3.898649000      0.777648000      2.816685000
1       -3.924277000      0.522295000      3.874592000
6       -2.730060000      1.286360000      2.259549000
1       -1.845251000      1.399293000      2.887091000
6       -1.416254000      2.934596000     -1.408276000
6       -2.179747000      4.108588000     -1.420957000
1       -2.616183000      4.486427000     -0.495311000
6       -2.389123000      4.785334000     -2.616489000
1       -2.986430000      5.695374000     -2.625996000
6       -1.836010000      4.298657000     -3.800720000
1       -2.002340000      4.831937000     -4.735306000
6       -1.073527000      3.134588000     -3.792753000
1       -0.642317000      2.755415000     -4.717527000
6       -0.864795000      2.450389000     -2.598016000
1       -0.268275000      1.535028000     -2.582434000
6        3.538651000      1.466008000      0.172895000
6        3.581072000      1.698753000     -1.208334000
1        2.655729000      1.888643000     -1.757043000
6        4.794956000      1.685856000     -1.884516000
1        4.819885000      1.874939000     -2.956361000
6        5.975318000      1.422709000     -1.190726000
1        6.925829000      1.405668000     -1.721366000
6        5.937149000      1.175270000      0.177902000
1        6.856618000      0.963371000      0.721273000
6        4.723236000      1.195809000      0.861375000
1        4.703695000      0.998004000      1.932610000
6        2.143674000      1.154116000      2.740059000
6        2.789088000      2.092321000      3.556206000
1        3.180640000      3.016849000      3.130698000
6        2.948459000      1.843065000      4.914422000
1        3.451769000      2.575410000      5.543268000
6        2.464688000      0.658965000      5.469109000
1        2.589185000      0.467867000      6.533782000
6        1.824335000     -0.278279000      4.664370000
1        1.446683000     -1.204167000      5.094829000
6        1.663103000     -0.031886000      3.303181000
1        1.164006000     -0.767084000      2.670870000
9        3.051910000     -3.372095000     -3.089233000
9        1.586115000     -5.000292000      1.070330000
6       -1.023661000     -1.071749000     -1.077054000
1       -0.934680000     -1.173077000     -2.166870000
6       -2.121566000     -1.723832000     -0.492872000
1       -2.248129000     -1.702612000      0.591599000
6       -3.116958000     -2.212612000     -1.302326000
1       -2.919207000     -2.233021000     -2.378134000
6       -4.425029000     -2.655987000     -0.900299000
6       -4.851920000     -2.653487000      0.442893000
6       -5.313912000     -3.099748000     -1.897248000
6       -6.126620000     -3.084440000      0.769384000
1       -4.182610000     -2.306855000      1.229089000
6       -6.587647000     -3.534073000     -1.564820000
1       -4.985693000     -3.096242000     -2.936324000
6       -6.995212000     -3.525346000     -0.231631000
1       -6.451207000     -3.076511000      1.808209000
1       -7.267370000     -3.877360000     -2.342082000
1       -7.997114000     -3.860306000      0.031236000
81
I3-dppe
46       0.281042000     -0.126927000     -0.144443000
15      -1.171024000      1.667737000     -0.057879000
15       1.784112000      1.260676000      1.007202000
9        1.160262000     -1.210715000     -3.283619000
9        4.659342000     -2.637364000     -0.536284000
9        0.276129000     -2.996173000      1.032701000
6       -0.420712000      2.880476000      1.122498000
1       -0.906674000      3.859509000      1.012789000
1       -0.630146000      2.517413000      2.140222000
6        1.081780000      2.966293000      0.881418000
1        1.563136000      3.645872000      1.596747000
1        1.297051000      3.340312000     -0.130781000
6        0.565804000     -2.081607000     -1.159538000
6        1.551609000     -1.748027000     -2.132974000
6        2.899708000     -1.953185000     -1.938363000
6        3.361751000     -2.474568000     -0.727749000
6        2.458304000     -2.791624000      0.265406000
6        1.091309000     -2.578852000      0.063764000
6       -2.828282000      1.292095000      0.571087000
6       -3.991005000      1.512468000     -0.171753000
1       -3.935391000      1.970428000     -1.158666000
6       -5.230312000      1.153521000      0.353900000
1       -6.133912000      1.334111000     -0.226355000
6       -5.313089000      0.559299000      1.609098000
1       -6.283079000      0.275522000      2.014444000
6       -4.152320000      0.312092000      2.342625000
1       -4.214472000     -0.168138000      3.317849000
6       -2.914115000      0.670315000      1.825717000
1       -2.005063000      0.458644000      2.394184000
6       -1.327173000      2.564804000     -1.629536000
6       -1.972947000      3.806871000     -1.688629000
1       -2.412671000      4.240096000     -0.789457000
6       -2.061572000      4.485901000     -2.898018000
1       -2.567198000      5.448835000     -2.942124000
6       -1.501738000      3.935676000     -4.050455000
1       -1.571618000      4.471487000     -4.995622000
6       -0.850970000      2.706934000     -3.995544000
1       -0.409218000      2.280557000     -4.894420000
6       -0.762868000      2.020761000     -2.787065000
1       -0.245928000      1.060580000     -2.733875000
6        3.427862000      1.250291000      0.232645000
6        3.490901000      1.513190000     -1.143986000
1        2.589565000      1.804732000     -1.688546000
6        4.694940000      1.390157000     -1.825501000
1        4.735656000      1.598179000     -2.893390000
6        5.843617000      0.986629000     -1.144347000
1        6.785414000      0.880962000     -1.680088000
6        5.784473000      0.713779000      0.218473000
1        6.678710000      0.396972000      0.752600000
6        4.580477000      0.841334000      0.908812000
1        4.544606000      0.620359000      1.975379000
6        1.984086000      0.938095000      2.782776000
6        2.614197000      1.858842000      3.628889000
1        3.016985000      2.788601000      3.224824000
6        2.737727000      1.582401000      4.985453000
1        3.228303000      2.298684000      5.642114000
6        2.232944000      0.390305000      5.503891000
1        2.329525000      0.178422000      6.567470000
6        1.605815000     -0.528607000      4.667638000
1        1.211350000     -1.458698000      5.072975000
6        1.479890000     -0.255717000      3.308005000
1        0.987399000     -0.969966000      2.645085000
9        3.773843000     -1.618471000     -2.876294000
9        2.879496000     -3.274074000      1.425058000
6       -0.801118000     -1.615827000     -1.333009000
1       -1.006785000     -1.217585000     -2.328896000
6       -1.970719000     -2.118111000     -0.644368000
1       -1.836548000     -2.672116000      0.283769000
6       -3.216811000     -1.870434000     -1.107453000
1       -3.311612000     -1.317374000     -2.048821000
6       -4.473836000     -2.269499000     -0.491137000
6       -4.549769000     -2.896051000      0.764904000
6       -5.673301000     -2.000273000     -1.169229000
6       -5.777943000     -3.245491000      1.310182000
1       -3.636783000     -3.106731000      1.322241000
6       -6.902681000     -2.348160000     -0.622091000
1       -5.627956000     -1.504120000     -2.139840000
6       -6.960576000     -2.974172000      0.621153000
1       -5.815443000     -3.730849000      2.284527000
1       -7.819190000     -2.128650000     -1.168053000
1       -7.921351000     -3.248671000      1.053756000
81
10 allylic Pd-complex
46      -0.605669000      0.974569000     -0.966527000
6        1.101113000      2.376612000     -0.771821000
6        0.982014000      2.362444000     -3.339605000
6        2.023635000      1.474802000     -3.625787000
6        0.367211000      2.958710000     -4.446749000
6        2.454602000      1.225273000     -4.918685000
6        0.772893000      2.715677000     -5.748797000
6        1.821829000      1.840721000     -5.988041000
1        2.086127000      1.911071000     -0.753610000
15      -1.659234000     -0.545941000      0.472096000
15      -1.704691000     -0.195633000     -2.672562000
6       -2.973093000     -1.385238000     -0.526562000
1       -3.333579000     -2.282970000     -0.006419000
1       -3.817730000     -0.685094000     -0.612147000
6       -2.411821000     -1.723096000     -1.902443000
1       -1.594603000     -2.455911000     -1.823316000
1       -3.179811000     -2.157228000     -2.556403000
6       -2.480317000      0.141609000      1.939446000
6       -2.094836000     -0.169846000      3.245227000
6       -3.467430000      1.113302000      1.723190000
6       -2.713433000      0.460769000      4.322786000
1       -1.301456000     -0.894454000      3.428663000
6       -4.082594000      1.737527000      2.800777000
1       -3.753211000      1.383905000      0.704067000
6       -3.707598000      1.408580000      4.103734000
1       -2.407987000      0.212603000      5.338173000
1       -4.853558000      2.486051000      2.626016000
1       -4.188178000      1.900227000      4.947884000
6       -0.554885000     -1.888773000      1.006701000
6       -1.037219000     -2.999079000      1.712207000
6        0.797837000     -1.827478000      0.657078000
6       -0.171478000     -4.026171000      2.069287000
1       -2.090598000     -3.056683000      1.989262000
6        1.661767000     -2.859263000      1.014296000
1        1.170218000     -0.966352000      0.096083000
6        1.176919000     -3.956088000      1.721012000
1       -0.549768000     -4.886068000      2.619272000
1        2.713378000     -2.806654000      0.737935000
1        1.850842000     -4.764206000      2.000430000
6       -0.708722000     -0.752088000     -4.088045000
6       -0.956824000     -0.325607000     -5.395354000
6        0.397322000     -1.574109000     -3.827214000
6       -0.113310000     -0.722871000     -6.430219000
1       -1.802603000      0.326968000     -5.610692000
6        1.224748000     -1.982460000     -4.865851000
1        0.614129000     -1.889999000     -2.804620000
6        0.972591000     -1.553141000     -6.169104000
1       -0.303780000     -0.373260000     -7.444145000
1        2.079612000     -2.623123000     -4.656038000
1        1.633743000     -1.855754000     -6.979602000
6       -3.131969000      0.719235000     -3.330323000
6       -4.090566000      0.092536000     -4.137486000
6       -3.275878000      2.072938000     -3.011439000
6       -5.172440000      0.817786000     -4.622415000
1       -3.985450000     -0.961807000     -4.396239000
6       -4.362384000      2.795599000     -3.497506000
1       -2.532858000      2.558173000     -2.375901000
6       -5.307812000      2.168589000     -4.303301000
1       -5.913782000      0.328442000     -5.251584000
1       -4.468950000      3.849156000     -3.245200000
1       -6.157385000      2.733013000     -4.684038000
9       -0.666512000      3.781719000     -4.262948000
9        0.149015000      3.293590000     -6.768266000
9        2.198618000      1.571066000     -7.230047000
9        3.447157000      0.372691000     -5.142087000
9        2.613719000      0.792657000     -2.640680000
6        0.357519000      2.481930000      0.415583000
6        0.445337000      2.615029000     -2.005362000
1       -0.376947000      3.334457000     -1.982690000
6        0.817059000      2.105321000      1.754784000
6        0.084488000      2.554486000      2.862251000
6        1.933043000      1.283390000      1.978616000
6        0.456816000      2.202433000      4.155607000
1       -0.794045000      3.180600000      2.696976000
6        2.297326000      0.925100000      3.269516000
1        2.516050000      0.912311000      1.135482000
6        1.562089000      1.382561000      4.364215000
1       -0.128853000      2.560018000      5.001674000
1        3.161389000      0.280564000      3.424855000
1        1.850871000      1.097672000      5.374557000
1       -0.522941000      3.136616000      0.397548000
83
I1-k1N-dppe
46      -0.831258000      0.128760000     -0.223391000
15      -3.133778000      0.476538000      0.147771000
15      -1.176586000     -1.839507000      0.894301000
9        1.419692000      0.816451000      1.848944000
9        5.316474000     -0.820672000     -0.162361000
9        1.212918000     -1.327527000     -2.363915000
6       -3.814536000     -1.086551000      0.864607000
1       -4.758412000     -0.880678000      1.386752000
1       -4.032101000     -1.776976000      0.037626000
6       -2.773214000     -1.675173000      1.806339000
1       -3.076503000     -2.658394000      2.191849000
1       -2.608751000     -1.009196000      2.665587000
6        1.208775000     -0.277082000     -0.243246000
6        1.983590000      0.155120000      0.819578000
6        3.358418000     -0.027629000      0.877202000
6        3.996754000     -0.664266000     -0.177357000
6        3.256696000     -1.102588000     -1.265634000
6        1.880862000     -0.902902000     -1.276226000
6       -4.146091000      0.909819000     -1.295466000
6       -4.658142000      2.197430000     -1.479990000
1       -4.516189000      2.961891000     -0.716983000
6       -5.361615000      2.506423000     -2.640652000
1       -5.765837000      3.508330000     -2.774208000
6       -5.550324000      1.538672000     -3.622961000
1       -6.104207000      1.782576000     -4.527896000
6       -5.025060000      0.259255000     -3.451604000
1       -5.163773000     -0.497393000     -4.221870000
6       -4.318342000     -0.055039000     -2.297121000
1       -3.897866000     -1.055470000     -2.178778000
6       -3.393635000      1.733171000      1.434816000
6       -4.682784000      2.060146000      1.874525000
1       -5.552543000      1.585701000      1.418335000
6       -4.854167000      2.998089000      2.885534000
1       -5.857415000      3.255176000      3.220589000
6       -3.743342000      3.605986000      3.469381000
1       -3.881316000      4.340314000      4.261241000
6       -2.459681000      3.276264000      3.045305000
1       -1.592662000      3.746429000      3.505890000
6       -2.282674000      2.342309000      2.027636000
1       -1.275994000      2.075631000      1.697641000
6        0.121821000     -2.285975000      2.073249000
6        0.202067000     -1.604946000      3.292055000
1       -0.555908000     -0.870785000      3.567280000
6        1.273647000     -1.836079000      4.147376000
1        1.330857000     -1.305565000      5.096064000
6        2.273381000     -2.736931000      3.787027000
1        3.113481000     -2.912775000      4.456559000
6        2.201371000     -3.409711000      2.569048000
1        2.983655000     -4.110698000      2.283609000
6        1.131334000     -3.184998000      1.710467000
1        1.090996000     -3.701510000      0.751337000
6       -1.427670000     -3.232718000     -0.239815000
6       -1.664281000     -4.515438000      0.270839000
1       -1.643206000     -4.692086000      1.346833000
6       -1.918427000     -5.569081000     -0.598836000
1       -2.095939000     -6.566536000     -0.200965000
6       -1.946122000     -5.347605000     -1.975186000
1       -2.146924000     -6.175633000     -2.652785000
6       -1.721032000     -4.072630000     -2.485430000
1       -1.746184000     -3.899084000     -3.559565000
6       -1.460765000     -3.013730000     -1.619536000
1       -1.286785000     -2.010781000     -2.011939000
9        4.077392000      0.427863000      1.902712000
9        3.882710000     -1.671207000     -2.295880000
6        0.946444000      3.698124000     -0.392324000
1        0.476206000      4.518256000      0.146454000
7        0.149953000      2.801027000     -0.845015000
6        2.381009000      3.583140000     -0.558408000
1        2.950988000      4.330591000     -0.007683000
6        2.987664000      2.636667000     -1.303802000
1        2.366169000      1.942871000     -1.879293000
6        4.421568000      2.407980000     -1.424587000
6        5.357302000      2.943041000     -0.524756000
6        4.884469000      1.566307000     -2.448914000
6        6.710222000      2.663261000     -0.665497000
1        5.022233000      3.566940000      0.303442000
6        6.238468000      1.287900000     -2.588164000
1        4.163365000      1.131157000     -3.142476000
6        7.157368000      1.837894000     -1.697224000
1        7.422904000      3.082447000      0.043300000
1        6.577009000      0.635319000     -3.391565000
1        8.218635000      1.616822000     -1.798879000
7       -0.498346000      1.947296000     -1.299923000
89
TS-coord-I1-k1N-dppe
46       0.724742000     -2.292569000     -0.866341000
15      -1.490935000     -2.301191000     -1.669338000
15       0.757314000     -0.162821000     -1.662847000
9        3.298322000     -2.800413000     -2.604396000
9        6.802850000     -1.510359000      0.218004000
9        2.402426000     -1.316836000      1.802306000
6       -1.907824000     -0.565368000     -2.149704000
1       -2.773493000     -0.565427000     -2.825458000
1       -2.179453000      0.002031000     -1.248707000
6       -0.677511000      0.039470000     -2.811471000
1       -0.811676000      1.108042000     -3.030156000
1       -0.451430000     -0.476820000     -3.754730000
6        2.741300000     -2.076089000     -0.417206000
6        3.684665000     -2.352297000     -1.395070000
6        5.047054000     -2.164056000     -1.209549000
6        5.501368000     -1.693497000      0.014450000
6        4.591605000     -1.420792000      1.025307000
6        3.234760000     -1.616722000      0.791468000
6       -2.757283000     -2.903601000     -0.518920000
6       -3.035996000     -4.274422000     -0.450757000
1       -2.583690000     -4.963726000     -1.166339000
6       -3.898541000     -4.762293000      0.525765000
1       -4.123195000     -5.827515000      0.565946000
6       -4.470467000     -3.893037000      1.452825000
1       -5.144370000     -4.278469000      2.216040000
6       -4.174949000     -2.533508000      1.405069000
1       -4.614113000     -1.850883000      2.130495000
6       -3.318511000     -2.038186000      0.426586000
1       -3.090998000     -0.972715000      0.410017000
6       -1.666884000     -3.221522000     -3.230580000
6       -2.931729000     -3.527256000     -3.748141000
1       -3.830449000     -3.272666000     -3.185411000
6       -3.043289000     -4.158534000     -4.981491000
1       -4.028030000     -4.399976000     -5.377871000
6       -1.898049000     -4.477126000     -5.709746000
1       -1.990438000     -4.970584000     -6.675909000
6       -0.639085000     -4.162220000     -5.207053000
1        0.255473000     -4.406204000     -5.777330000
6       -0.520930000     -3.538266000     -3.968046000
1        0.465321000     -3.293058000     -3.569648000
6        2.254719000      0.403758000     -2.511251000
6        2.459106000      0.080049000     -3.856927000
1        1.692978000     -0.448433000     -4.424247000
6        3.660664000      0.408052000     -4.475697000
1        3.814387000      0.153977000     -5.522862000
6        4.662641000      1.057198000     -3.758582000
1        5.602752000      1.309451000     -4.246044000
6        4.463120000      1.381630000     -2.418241000
1        5.245208000      1.887305000     -1.854703000
6        3.266630000      1.051495000     -1.792456000
1        3.124755000      1.293909000     -0.739258000
6        0.395822000      1.022725000     -0.329178000
6        0.459441000      2.398954000     -0.582076000
1        0.797658000      2.765704000     -1.551643000
6        0.096553000      3.303501000      0.408873000
1        0.153109000      4.372308000      0.210590000
6       -0.341044000      2.842719000      1.649532000
1       -0.625148000      3.554190000      2.422993000
6       -0.419220000      1.476193000      1.900247000
1       -0.766642000      1.114742000      2.866477000
6       -0.050174000      0.565538000      0.913848000
1       -0.108782000     -0.507271000      1.105728000
9        5.031674000     -0.974355000      2.201563000
9        5.921249000     -2.422460000     -2.181641000
7        0.111205000     -3.482676000      1.136910000
6       -0.460605000     -3.954071000      2.028796000
6       -1.172328000     -4.561341000      3.130584000
1       -1.645785000     -3.788692000      3.746814000
1       -0.477826000     -5.139512000      3.751436000
1       -1.948504000     -5.233213000      2.741059000
6       -0.400027000     -7.072076000      0.710858000
1       -0.745046000     -6.511932000     -0.165772000
6        0.895725000     -6.973084000      1.075452000
1        1.287566000     -7.548709000      1.914188000
6       -1.415159000     -7.900269000      1.349745000
6       -1.259760000     -8.462003000      2.628270000
6       -2.612675000     -8.147365000      0.659440000
6       -2.258775000     -9.252555000      3.180743000
1       -0.354408000     -8.263241000      3.202291000
6       -3.612413000     -8.938450000      1.213929000
1       -2.746214000     -7.716073000     -0.334382000
6       -3.438938000     -9.497073000      2.477686000
1       -2.120173000     -9.677031000      4.174277000
1       -4.530056000     -9.120470000      0.656123000
1       -4.220216000    -10.114781000      2.917458000
6        1.886790000     -6.152579000      0.418165000
1        2.940830000     -6.153921000      0.681807000
7        1.552272000     -5.375763000     -0.558502000
7        1.182360000     -4.694502000     -1.410212000
73
Cpd 5
46       0.571959000      0.019884000     -0.991709000
15       2.946127000      0.119637000     -1.156850000
15       0.661310000     -2.274595000     -0.779192000
9       -1.617951000     -0.392463000     -3.235412000
9       -5.612578000     -0.550741000     -0.791659000
9       -1.568708000      0.194153000      1.457203000
6       -1.494084000     -0.114736000     -0.888002000
6       -2.232686000     -0.317572000     -2.040125000
6       -3.610407000     -0.483520000     -2.030576000
6       -4.291041000     -0.404726000     -0.822962000
6       -3.587780000     -0.167934000      0.349280000
6       -2.206552000     -0.023621000      0.292837000
6        3.647567000     -0.012437000      0.518392000
6        3.155685000      0.883060000      1.480309000
1        2.427977000      1.644815000      1.194278000
6        3.588344000      0.808329000      2.798090000
1        3.205502000      1.513948000      3.533354000
6        4.498271000     -0.177935000      3.176261000
1        4.830069000     -0.244361000      4.210962000
6        4.978847000     -1.078396000      2.231456000
1        5.686134000     -1.852402000      2.523892000
6        4.558318000     -0.997795000      0.905258000
1        4.945600000     -1.716359000      0.185023000
6        3.509259000      1.705478000     -1.862856000
6        4.263160000      2.639128000     -1.151293000
1        4.582928000      2.427890000     -0.131682000
6        4.620015000      3.846842000     -1.749013000
1        5.213726000      4.567758000     -1.189513000
6        4.224452000      4.128546000     -3.052715000
1        4.504338000      5.073127000     -3.515977000
6        3.467966000      3.199131000     -3.766655000
1        3.155502000      3.415037000     -4.786906000
6        3.107441000      1.995578000     -3.173943000
1        2.499201000      1.278409000     -3.730222000
6       -0.801072000     -3.136474000     -1.435387000
6       -0.872463000     -3.421242000     -2.802364000
1       -0.026051000     -3.207937000     -3.455612000
6       -2.036008000     -3.960442000     -3.341990000
1       -2.085097000     -4.180486000     -4.406954000
6       -3.132379000     -4.216582000     -2.522174000
1       -4.043777000     -4.634642000     -2.946348000
6       -3.061571000     -3.941542000     -1.157923000
1       -3.915026000     -4.145738000     -0.513329000
6       -1.901323000     -3.401471000     -0.613810000
1       -1.858376000     -3.183026000      0.453409000
6        0.820522000     -2.783201000      0.958152000
6        0.877197000     -4.148452000      1.267797000
1        0.784386000     -4.895154000      0.477758000
6        1.042151000     -4.553158000      2.586511000
1        1.081804000     -5.614229000      2.826182000
6        1.153391000     -3.601313000      3.599526000
1        1.279534000     -3.921407000      4.632483000
6        1.101789000     -2.244400000      3.295304000
1        1.183395000     -1.502457000      4.087882000
6        0.936521000     -1.832992000      1.974589000
1        0.900160000     -0.771987000      1.725460000
9       -4.288973000     -0.710628000     -3.154505000
9       -4.245337000     -0.081464000      1.505389000
6        2.712649000     -2.215304000     -2.756803000
1        3.259747000     -2.886368000     -3.432447000
1        1.922608000     -1.743833000     -3.363669000
6        3.692570000     -1.156083000     -2.265307000
1        4.542495000     -1.631773000     -1.757582000
1        4.109655000     -0.607583000     -3.119329000
6        2.107488000     -3.049095000     -1.630309000
1        1.768963000     -4.027434000     -1.997118000
1        2.861949000     -3.244828000     -0.853911000
7        0.457130000      2.113545000     -1.126517000
6        0.530465000      3.259598000     -1.264129000
6        0.648150000      4.684531000     -1.449422000
1        1.556953000      5.045482000     -0.953782000
1        0.708527000      4.911289000     -2.520232000
1       -0.222367000      5.194019000     -1.022161000
92
TS-coord-I1-k1C-dppp
Pd      -0.095808000     -0.168335000     -1.841251000
P        2.259464000      0.278694000     -1.968941000
P        0.401349000     -2.218339000     -0.849040000
F       -1.753949000     -1.927878000     -3.862695000
F       -6.021152000     -2.098278000     -1.946929000
F       -2.674917000      0.388314000      0.169901000
C       -2.089370000     -0.748121000     -1.833893000
C       -2.568617000     -1.555335000     -2.854831000
C       -3.867583000     -2.039889000     -2.904531000
C       -4.764188000     -1.666046000     -1.913638000
C       -4.336220000     -0.837958000     -0.887006000
C       -3.016915000     -0.397259000     -0.865971000
C        3.124194000      0.336537000     -0.355540000
C        2.402707000      0.603982000      0.810882000
H        1.323973000      0.748582000      0.755226000
C        3.056160000      0.686994000      2.038903000
H        2.482407000      0.885701000      2.943554000
C        4.433683000      0.504360000      2.106727000
H        4.944518000      0.562809000      3.066473000
C        5.161937000      0.254253000      0.944721000
H        6.241480000      0.122519000      0.993807000
C        4.513072000      0.177253000     -0.282379000
H        5.098533000      0.001185000     -1.184691000
C        2.790734000      1.851273000     -2.746644000
C        2.811925000      3.009755000     -1.957060000
H        2.578875000      2.951438000     -0.892973000
C        3.148893000      4.237924000     -2.513935000
H        3.167970000      5.128408000     -1.886831000
C        3.467281000      4.329131000     -3.867793000
H        3.730639000      5.292231000     -4.302894000
C        3.447434000      3.185317000     -4.659590000
H        3.701257000      3.245124000     -5.716495000
C        3.108155000      1.952922000     -4.105283000
H        3.095874000      1.077676000     -4.753139000
C       -0.817445000     -3.547183000     -1.147349000
C       -0.744180000     -4.323274000     -2.308997000
H        0.070879000     -4.190800000     -3.019869000
C       -1.726837000     -5.270145000     -2.580915000
H       -1.661147000     -5.868595000     -3.487863000
C       -2.788820000     -5.450560000     -1.698493000
H       -3.558406000     -6.189846000     -1.913579000
C       -2.861497000     -4.686734000     -0.535778000
H       -3.683331000     -4.829213000      0.163959000
C       -1.881775000     -3.739011000     -0.259561000
H       -1.955740000     -3.143577000      0.650619000
C        0.580917000     -2.164959000      0.962192000
C        1.489174000     -3.004281000      1.616215000
H        2.106016000     -3.704062000      1.053585000
C        1.609081000     -2.951362000      3.001611000
H        2.325113000     -3.598920000      3.504541000
C        0.812917000     -2.080349000      3.741112000
H        0.908785000     -2.043512000      4.824892000
C       -0.107479000     -1.258151000      3.094947000
H       -0.734572000     -0.579608000      3.670652000
C       -0.217033000     -1.292796000      1.708757000
H       -0.922246000     -0.636381000      1.198942000
F       -4.264916000     -2.841270000     -3.891256000
F       -5.194927000     -0.474473000      0.064656000
C        2.297588000     -2.376555000     -2.932930000
H        2.899585000     -3.130303000     -3.457515000
H        1.370103000     -2.259032000     -3.517805000
C        3.071296000     -1.062319000     -2.947110000
H        4.092097000     -1.211827000     -2.569585000
H        3.165576000     -0.714327000     -3.982683000
C        1.985579000     -2.885656000     -1.523932000
H        1.912017000     -3.980684000     -1.499601000
H        2.792420000     -2.604812000     -0.831258000
N       -0.438028000      2.098176000     -0.603505000
C       -0.149151000      3.122488000     -0.139195000
C        0.233505000      4.393266000      0.437858000
H        1.025257000      4.240470000      1.181408000
H        0.604050000      5.066224000     -0.345948000
H       -0.626429000      4.863198000      0.928385000
C       -0.693242000      1.116209000     -3.905020000
H       -1.736252000      0.797885000     -3.856999000
N        0.002716000      0.359576000     -4.757252000
N        0.615490000     -0.321904000     -5.423243000
C       -0.380780000      2.536627000     -3.822758000
H        0.614448000      2.846839000     -4.146400000
C       -1.261274000      3.400167000     -3.288841000
H       -2.219134000      3.003458000     -2.936698000
C       -1.026482000      4.813247000     -3.018164000
C       -1.902676000      5.486574000     -2.152843000
C        0.062482000      5.525075000     -3.546332000
C       -1.686958000      6.815895000     -1.805562000
H       -2.754446000      4.944784000     -1.738479000
C        0.281670000      6.850224000     -3.193463000
H        0.748347000      5.036214000     -4.238550000
C       -0.589329000      7.502214000     -2.318981000
H       -2.376778000      7.315857000     -1.127088000
H        1.138181000      7.380815000     -3.609002000
H       -0.414830000      8.541980000     -2.046983000
86
I1-k1C-dppp
46       0.593222000     -0.008480000     -0.999425000
15       2.967344000      0.075034000     -1.162794000
15       0.661620000     -2.321452000     -0.770276000
9       -1.549783000     -0.356233000     -3.314316000
9       -5.613465000      0.000233000     -1.001125000
9       -1.595326000      0.070756000      1.396660000
6       -1.471512000     -0.155531000     -0.957094000
6       -2.191707000     -0.246208000     -2.134456000
6       -3.579984000     -0.201449000     -2.175373000
6       -4.284972000     -0.072597000     -0.986794000
6       -3.597824000      0.007422000      0.216611000
6       -2.211226000     -0.042296000      0.206456000
6        3.712649000     -0.023842000      0.498055000
6        3.178673000      0.832284000      1.472898000
1        2.375304000      1.522926000      1.206969000
6        3.663797000      0.810664000      2.774486000
1        3.247426000      1.487547000      3.518495000
6        4.673004000     -0.085279000      3.124657000
1        5.046539000     -0.112800000      4.146741000
6        5.198102000     -0.946818000      2.167327000
1        5.985808000     -1.648190000      2.436568000
6        4.727612000     -0.913874000      0.856025000
1        5.162533000     -1.593527000      0.125403000
6        3.568828000      1.632619000     -1.905311000
6        4.366857000      2.553125000     -1.223716000
1        4.700673000      2.347021000     -0.207317000
6        4.745966000      3.740873000     -1.846517000
1        5.372713000      4.451553000     -1.310509000
6        4.329483000      4.017199000     -3.144783000
1        4.625958000      4.947359000     -3.626387000
6        3.528754000      3.102884000     -3.828677000
1        3.197544000      3.315871000     -4.843647000
6        3.147630000      1.917790000     -3.212035000
1        2.509251000      1.209313000     -3.746630000
6       -0.791129000     -3.188077000     -1.441019000
6       -0.825004000     -3.538629000     -2.793755000
1        0.039161000     -3.359629000     -3.433609000
6       -1.972120000     -4.109624000     -3.337237000
1       -1.991176000     -4.382441000     -4.390871000
6       -3.088319000     -4.331896000     -2.535462000
1       -3.985435000     -4.777110000     -2.962388000
6       -3.057917000     -3.983856000     -1.186038000
1       -3.928308000     -4.159437000     -0.556030000
6       -1.915530000     -3.411219000     -0.638588000
1       -1.900090000     -3.135273000      0.416300000
6        0.790116000     -2.811393000      0.975545000
6        0.805425000     -4.170618000      1.314694000
1        0.688103000     -4.931116000      0.541309000
6        0.962718000     -4.550844000      2.641851000
1        0.970221000     -5.607182000      2.904555000
6        1.110726000     -3.581527000      3.633292000
1        1.233698000     -3.883367000      4.672111000
6        1.101251000     -2.230481000      3.299822000
1        1.215782000     -1.473941000      4.074485000
6        0.938311000     -1.844150000      1.971680000
1        0.928873000     -0.787499000      1.699936000
9       -4.240884000     -0.267746000     -3.330968000
9       -4.275656000      0.171386000      1.351809000
6        0.377212000      2.264388000     -1.014166000
1        1.408329000      2.623027000     -0.928250000
7       -0.034106000      2.462209000     -2.296181000
6       -0.581626000      2.667880000      0.028866000
1       -0.153632000      2.601007000      1.029910000
6       -1.873647000      2.966892000     -0.173500000
1       -2.252605000      3.001572000     -1.200512000
6       -2.898890000      3.158629000      0.848039000
6       -2.647971000      3.055891000      2.225432000
6       -4.218211000      3.387079000      0.428067000
6       -3.680869000      3.188059000      3.143942000
1       -1.636642000      2.859018000      2.580973000
6       -5.252850000      3.512742000      1.347715000
1       -4.427774000      3.455391000     -0.640723000
6       -4.987735000      3.414643000      2.710859000
1       -3.467247000      3.105500000      4.208724000
1       -6.269720000      3.685083000      0.998052000
1       -5.794228000      3.511351000      3.435981000
7       -0.395324000      2.574845000     -3.354117000
6        2.713687000     -2.287577000     -2.733829000
1        3.255435000     -2.965958000     -3.406556000
1        1.918880000     -1.822825000     -3.340150000
6        3.697465000     -1.224974000     -2.260279000
1        4.543296000     -1.702926000     -1.748359000
1        4.117783000     -0.693248000     -3.123093000
6        2.118504000     -3.106216000     -1.590918000
1        1.795814000     -4.098967000     -1.932713000
1        2.873719000     -3.270494000     -0.807345000
86
TS-I1-I2-dppp
46       0.574159000      0.047694000     -0.943548000
15       2.937321000      0.137384000     -1.178223000
15       0.722074000     -2.309010000     -0.759766000
9       -1.586369000     -0.495629000     -3.175894000
9       -5.628475000     -0.247677000     -0.814271000
9       -1.593893000      0.273752000      1.496084000
6       -1.481938000     -0.142046000     -0.836727000
6       -2.214424000     -0.360872000     -1.990094000
6       -3.601774000     -0.417200000     -2.006705000
6       -4.298002000     -0.234752000     -0.818657000
6       -3.600125000     -0.005063000      0.357943000
6       -2.211986000      0.022285000      0.327284000
6        3.702866000     -0.172160000      0.447477000
6        3.327598000      0.675606000      1.501003000
1        2.650048000      1.510993000      1.312375000
6        3.807370000      0.457995000      2.786611000
1        3.515288000      1.127747000      3.593578000
6        4.643819000     -0.627737000      3.043195000
1        5.009632000     -0.807126000      4.052723000
6        5.006738000     -1.482410000      2.007682000
1        5.657652000     -2.332697000      2.203615000
6        4.544693000     -1.255141000      0.712848000
1        4.845773000     -1.937595000     -0.080475000
6        3.570489000      1.741564000     -1.778863000
6        4.399018000      2.579616000     -1.031437000
1        4.758389000      2.266747000     -0.051989000
6        4.775420000      3.821393000     -1.540064000
1        5.425972000      4.466890000     -0.952378000
6        4.323454000      4.234532000     -2.789079000
1        4.616899000      5.207260000     -3.179983000
6        3.496033000      3.401262000     -3.541032000
1        3.140748000      3.719596000     -4.519744000
6        3.119384000      2.162053000     -3.038044000
1        2.469463000      1.511709000     -3.628799000
6       -0.745096000     -3.217134000     -1.350196000
6       -0.847662000     -3.607552000     -2.688060000
1       -0.022265000     -3.437541000     -3.379731000
6       -2.015545000     -4.205580000     -3.153955000
1       -2.086593000     -4.506781000     -4.197700000
6       -3.085054000     -4.419794000     -2.288929000
1       -3.997342000     -4.887102000     -2.655975000
6       -2.986035000     -4.036362000     -0.952477000
1       -3.817512000     -4.205105000     -0.270097000
6       -1.824149000     -3.431874000     -0.485163000
1       -1.758735000     -3.126454000      0.559739000
6        0.941491000     -2.850721000      0.963687000
6        1.154327000     -4.206900000      1.241871000
1        1.153420000     -4.940002000      0.433928000
6        1.362328000     -4.622846000      2.551121000
1        1.529647000     -5.677280000      2.764279000
6        1.358390000     -3.690770000      3.588826000
1        1.524723000     -4.019170000      4.613501000
6        1.142174000     -2.343520000      3.317743000
1        1.144589000     -1.612532000      4.125116000
6        0.933584000     -1.921753000      2.005827000
1        0.767229000     -0.866759000      1.785131000
9       -4.274328000     -0.622379000     -3.138812000
9       -4.268096000      0.229463000      1.487126000
6        0.398783000      2.159648000     -0.847986000
1        1.358016000      2.693407000     -0.836592000
7        0.030366000      2.524211000     -2.600147000
6       -0.625269000      2.822307000     -0.074349000
1       -0.212300000      3.292775000      0.824804000
6       -1.955330000      2.834248000     -0.303918000
1       -2.320367000      2.464026000     -1.266328000
6       -2.998584000      3.271536000      0.609436000
6       -2.756811000      3.540192000      1.966718000
6       -4.321892000      3.308573000      0.141662000
6       -3.807859000      3.840671000      2.820883000
1       -1.741325000      3.498357000      2.359201000
6       -5.372925000      3.609084000      0.998606000
1       -4.517075000      3.083352000     -0.907818000
6       -5.118049000      3.875495000      2.341514000
1       -3.607522000      4.042303000      3.871923000
1       -6.393244000      3.630439000      0.619781000
1       -5.939374000      4.106396000      3.017803000
7       -0.500285000      2.388708000     -3.564927000
6        2.633569000     -2.170439000     -2.836511000
1        3.151932000     -2.808599000     -3.564706000
1        1.778940000     -1.723871000     -3.371176000
6        3.601137000     -1.070597000     -2.414507000
1        4.535524000     -1.501705000     -2.029130000
1        3.880744000     -0.472063000     -3.290979000
6        2.150338000     -3.038928000     -1.676778000
1        1.849981000     -4.036841000     -2.022540000
1        2.963434000     -3.184954000     -0.949921000
84
I2-carb-dppp
46       0.069386000     -0.147655000      0.307805000
15       2.159669000      0.470282000     -0.626660000
15       0.471820000     -2.382068000     -0.507280000
9       -2.755904000     -0.462044000     -1.115651000
9       -5.463693000     -2.202135000      2.287906000
9       -1.035614000     -1.010544000      3.258152000
6       -1.791367000     -0.732516000      1.032006000
6       -2.872434000     -0.835774000      0.173617000
6       -4.103842000     -1.342418000      0.565865000
6       -4.287607000     -1.726549000      1.886973000
6       -3.237680000     -1.608623000      2.786600000
6       -2.019356000     -1.108341000      2.343136000
6        3.432432000     -0.324769000      0.410174000
6        3.430479000     -0.006283000      1.776452000
1        2.728674000      0.737010000      2.160834000
6        4.310281000     -0.635750000      2.647392000
1        4.305322000     -0.374039000      3.704115000
6        5.182384000     -1.613700000      2.170156000
1        5.861431000     -2.118998000      2.855028000
6        5.178806000     -1.946864000      0.819683000
1        5.854210000     -2.713283000      0.442828000
6        4.313064000     -1.300878000     -0.061344000
1        4.328136000     -1.578276000     -1.114098000
6        2.580064000      2.246629000     -0.715716000
6        3.634019000      2.822230000     -0.003587000
1        4.278802000      2.205927000      0.621422000
6        3.875316000      4.191468000     -0.097429000
1        4.703920000      4.630159000      0.456009000
6        3.068418000      4.993381000     -0.897852000
1        3.259823000      6.062825000     -0.967435000
6        2.016028000      4.424858000     -1.613729000
1        1.384002000      5.047151000     -2.245983000
6        1.771890000      3.059925000     -1.521966000
1        0.946512000      2.621451000     -2.087914000
6       -1.042571000     -3.358209000     -0.803030000
6       -1.719361000     -3.254681000     -2.022183000
1       -1.300630000     -2.663779000     -2.837527000
6       -2.943767000     -3.891855000     -2.199912000
1       -3.462089000     -3.806114000     -3.153637000
6       -3.503523000     -4.633924000     -1.162670000
1       -4.463651000     -5.128209000     -1.302082000
6       -2.833330000     -4.740492000      0.054097000
1       -3.265842000     -5.320045000      0.868326000
6       -1.608291000     -4.106142000      0.234793000
1       -1.097676000     -4.186792000      1.195526000
6        1.446704000     -3.375415000      0.671200000
6        2.118084000     -4.529373000      0.249436000
1        2.048482000     -4.856904000     -0.788394000
6        2.878589000     -5.263459000      1.152758000
1        3.402700000     -6.157366000      0.818624000
6        2.969815000     -4.855238000      2.482614000
1        3.570568000     -5.429054000      3.186479000
6        2.292530000     -3.717668000      2.911408000
1        2.359233000     -3.398856000      3.950602000
6        1.529483000     -2.979592000      2.009034000
1        0.997123000     -2.087822000      2.343571000
9       -5.112258000     -1.453380000     -0.298749000
9       -3.415436000     -1.968764000      4.057498000
6       -0.275587000      1.591629000      1.219163000
1        0.044848000      1.616148000      2.271300000
6       -0.885205000      2.759996000      0.778924000
1       -0.988906000      3.610558000      1.456574000
6       -1.321156000      2.862940000     -0.530545000
1       -1.173946000      1.975235000     -1.155831000
6       -1.918037000      3.992141000     -1.168744000
6       -2.220127000      5.186700000     -0.479928000
6       -2.185803000      3.907430000     -2.551118000
6       -2.772700000      6.255816000     -1.159833000
1       -2.027347000      5.264622000      0.588158000
6       -2.732597000      4.984946000     -3.227466000
1       -1.949930000      2.982688000     -3.077950000
6       -3.026274000      6.157249000     -2.531221000
1       -3.010258000      7.174464000     -0.627739000
1       -2.934535000      4.917150000     -4.294085000
1       -3.461229000      7.003982000     -3.059279000
6        1.361112000     -1.131511000     -2.870922000
1        1.588139000     -1.331600000     -3.927174000
1        0.342603000     -0.709367000     -2.849616000
6        2.355847000     -0.084673000     -2.381414000
1        3.390151000     -0.426275000     -2.531129000
1        2.246498000      0.825590000     -2.984668000
6        1.410350000     -2.449704000     -2.101447000
1        1.004522000     -3.273307000     -2.703343000
1        2.452697000     -2.709260000     -1.866620000
84
TS-MI-dppp
46       0.151053000     -0.139014000      0.371621000
15       2.217487000      0.493843000     -0.545887000
15       0.553177000     -2.341658000     -0.481200000
9       -2.771378000     -0.138291000     -0.898631000
9       -5.348377000     -2.022972000      2.517542000
9       -0.904384000     -0.844841000      3.384077000
6       -1.748319000     -0.455779000      1.209709000
6       -2.855832000     -0.548172000      0.372393000
6       -4.066403000     -1.075463000      0.790113000
6       -4.196467000     -1.516631000      2.101958000
6       -3.119431000     -1.430081000      2.973775000
6       -1.920887000     -0.902438000      2.514264000
6        3.511162000     -0.370690000      0.406419000
6        3.550603000     -0.143654000      1.790541000
1        2.869978000      0.581811000      2.240778000
6        4.440580000     -0.845321000      2.593869000
1        4.465128000     -0.655928000      3.665743000
6        5.284388000     -1.801876000      2.030662000
1        5.968545000     -2.365603000      2.662837000
6        5.245342000     -2.039052000      0.660809000
1        5.900534000     -2.785768000      0.215038000
6        4.369135000     -1.320792000     -0.151344000
1        4.358745000     -1.524620000     -1.220699000
6        2.655173000      2.267796000     -0.550931000
6        3.740058000      2.793961000      0.153877000
1        4.395956000      2.139630000      0.726618000
6        3.996406000      4.162948000      0.121134000
1        4.848875000      4.562412000      0.668050000
6        3.174362000      5.014687000     -0.610242000
1        3.378999000      6.083688000     -0.632563000
6        2.091291000      4.496137000     -1.317921000
1        1.447726000      5.156016000     -1.898265000
6        1.831653000      3.131364000     -1.286734000
1        0.986524000      2.732827000     -1.852032000
6       -1.029745000     -3.214800000     -0.741828000
6       -1.721550000     -3.093423000     -1.951099000
1       -1.277236000     -2.559107000     -2.791425000
6       -2.992300000     -3.645062000     -2.088390000
1       -3.521300000     -3.548900000     -3.035267000
6       -3.584235000     -4.315147000     -1.020618000
1       -4.579396000     -4.743340000     -1.129410000
6       -2.901843000     -4.431842000      0.189083000
1       -3.362757000     -4.949466000      1.029275000
6       -1.631270000     -3.883230000      0.329775000
1       -1.112767000     -3.961539000      1.287263000
6        1.528718000     -3.430476000      0.606469000
6        2.174121000     -4.567121000      0.104848000
1        2.081626000     -4.830844000     -0.949171000
6        2.938670000     -5.363771000      0.949986000
1        3.442008000     -6.244336000      0.554054000
6        3.060195000     -5.035419000      2.299464000
1        3.665791000     -5.657580000      2.956595000
6        2.408461000     -3.915159000      2.807283000
1        2.500150000     -3.657958000      3.861504000
6        1.642785000     -3.114519000      1.963171000
1        1.135600000     -2.231520000      2.356434000
9       -5.098937000     -1.176573000     -0.041679000
9       -3.248757000     -1.859436000      4.225599000
6       -0.695537000      1.434243000      1.252417000
1       -0.595401000      1.493801000      2.342455000
6       -1.377131000      2.529754000      0.678784000
1       -1.778921000      3.300657000      1.340772000
6       -1.472177000      2.676405000     -0.679717000
1       -1.026086000      1.882965000     -1.288322000
6       -2.060744000      3.770088000     -1.406339000
6       -2.736336000      4.831668000     -0.773445000
6       -1.935503000      3.780483000     -2.808176000
6       -3.264373000      5.867272000     -1.525134000
1       -2.850699000      4.835825000      0.309156000
6       -2.462217000      4.822377000     -3.556672000
1       -1.414328000      2.957024000     -3.297623000
6       -3.127253000      5.865832000     -2.915385000
1       -3.787461000      6.683599000     -1.030967000
1       -2.358076000      4.823214000     -4.639669000
1       -3.544921000      6.683512000     -3.500209000
6        1.353072000     -1.017078000     -2.830569000
1        1.553750000     -1.177419000     -3.898955000
1        0.334818000     -0.597175000     -2.768990000
6        2.355298000      0.019986000     -2.329738000
1        3.388265000     -0.296090000     -2.534747000
1        2.208538000      0.954723000     -2.886294000
6        1.418213000     -2.365935000     -2.113993000
1        0.981847000     -3.162664000     -2.730994000
1        2.465368000     -2.644782000     -1.929525000
84
I3-dppp
46      -0.041925000     -0.282228000      0.356798000
15       1.941585000      0.529877000     -0.526159000
15       0.432922000     -2.413613000     -0.542545000
9       -3.423707000      0.496775000      0.090203000
9       -3.545687000     -3.339408000      2.730739000
9       -0.184378000     -0.201911000      3.499224000
6       -1.713895000      0.278443000      1.737844000
6       -2.861659000     -0.210287000      1.060139000
6       -3.478845000     -1.403264000      1.401157000
6       -2.961607000     -2.197811000      2.415894000
6       -1.828713000     -1.783905000      3.099303000
6       -1.229094000     -0.579749000      2.767550000
6        3.228793000     -0.272143000      0.489654000
6        3.158867000     -0.093666000      1.879812000
1        2.379376000      0.540801000      2.306591000
6        4.068056000     -0.725833000      2.718359000
1        4.007929000     -0.572333000      3.794427000
6        5.040049000     -1.569630000      2.181973000
1        5.742485000     -2.078567000      2.839777000
6        5.102148000     -1.769394000      0.807011000
1        5.854144000     -2.433269000      0.383947000
6        4.205700000     -1.119055000     -0.039539000
1        4.274480000     -1.294820000     -1.111529000
6        2.254805000      2.326259000     -0.493679000
6        3.138231000      2.927818000      0.407889000
1        3.729017000      2.318782000      1.090588000
6        3.282308000      4.312260000      0.424807000
1        3.981385000      4.769982000      1.122714000
6        2.545505000      5.106064000     -0.450366000
1        2.663332000      6.188189000     -0.434568000
6        1.660482000      4.513852000     -1.348449000
1        1.085692000      5.129466000     -2.040218000
6        1.509725000      3.132211000     -1.366138000
1        0.800336000      2.684729000     -2.064430000
6       -1.154938000     -3.247418000     -0.880867000
6       -1.882206000     -2.919593000     -2.033536000
1       -1.463785000     -2.242510000     -2.779107000
6       -3.147338000     -3.458696000     -2.238599000
1       -3.701342000     -3.205174000     -3.141116000
6       -3.703084000     -4.322743000     -1.296465000
1       -4.693064000     -4.745239000     -1.460142000
6       -2.991657000     -4.640840000     -0.143784000
1       -3.420441000     -5.314904000      0.595688000
6       -1.726021000     -4.099594000      0.071114000
1       -1.179353000     -4.353161000      0.980933000
6        1.363464000     -3.534158000      0.546445000
6        1.964963000     -4.696315000      0.049254000
1        1.875794000     -4.951471000     -1.007076000
6        2.676923000     -5.530372000      0.903872000
1        3.147513000     -6.430791000      0.512593000
6        2.784129000     -5.216796000      2.258229000
1        3.344516000     -5.871592000      2.923541000
6        2.176576000     -4.070051000      2.760943000
1        2.260748000     -3.821522000      3.817792000
6        1.472361000     -3.226294000      1.905654000
1        1.015380000     -2.313231000      2.291470000
9       -4.556694000     -1.806546000      0.744812000
9       -1.315976000     -2.544749000      4.055661000
6       -0.897103000      1.428800000      1.358517000
1       -0.235693000      1.730987000      2.174726000
6       -1.302544000      2.572147000      0.531860000
1       -1.193068000      3.542553000      1.026050000
6       -1.640071000      2.554590000     -0.769802000
1       -1.635065000      1.596285000     -1.299412000
6       -1.921004000      3.718937000     -1.603701000
6       -2.170495000      4.999673000     -1.084344000
6       -1.896406000      3.559903000     -2.997768000
6       -2.365975000      6.081068000     -1.933582000
1       -2.221993000      5.148362000     -0.006069000
6       -2.086950000      4.643723000     -3.847274000
1       -1.714149000      2.566724000     -3.412125000
6       -2.319324000      5.910607000     -3.317736000
1       -2.558432000      7.066966000     -1.512669000
1       -2.055718000      4.498339000     -4.926008000
1       -2.472637000      6.761531000     -3.979340000
6        1.256824000     -1.014553000     -2.847052000
1        1.511359000     -1.154859000     -3.906673000
1        0.220808000     -0.638587000     -2.829279000
6        2.186922000      0.061994000     -2.296848000
1        3.240687000     -0.212186000     -2.445739000
1        2.034558000      0.988440000     -2.865029000
6        1.350306000     -2.370986000     -2.146275000
1        0.962488000     -3.171024000     -2.791173000
1        2.401857000     -2.612125000     -1.929850000
84
12 allylic Pd-complex
46      -0.979401000      0.812088000     -1.032905000
6        0.715578000      2.243400000     -0.834045000
6        0.700014000      2.249731000     -3.378860000
6        1.713190000      1.313837000     -3.613733000
6        0.269909000      2.977429000     -4.493320000
6        2.282520000      1.132055000     -4.862599000
6        0.815001000      2.802308000     -5.755926000
6        1.829323000      1.875737000     -5.941755000
1        1.711405000      1.801133000     -0.807516000
15      -1.700642000     -0.777979000      0.552521000
15      -2.065653000     -0.203171000     -2.866788000
6       -2.319006000     -0.093067000      2.127737000
6       -1.801322000     -0.437293000      3.377948000
6       -3.356660000      0.845986000      2.047768000
6       -2.334574000      0.127451000      4.534788000
1       -0.976017000     -1.143846000      3.457382000
6       -3.888465000      1.404131000      3.204356000
1       -3.749191000      1.141578000      1.072004000
6       -3.379751000      1.041833000      4.451338000
1       -1.922007000     -0.146320000      5.504804000
1       -4.698908000      2.127673000      3.132492000
1       -3.794958000      1.480063000      5.357467000
6       -0.350928000     -1.942686000      0.945616000
6       -0.557573000     -3.062394000      1.762238000
6        0.910001000     -1.735814000      0.377547000
6        0.486949000     -3.944259000      2.017529000
1       -1.535255000     -3.244389000      2.209518000
6        1.954319000     -2.621081000      0.631961000
1        1.069426000     -0.874620000     -0.275392000
6        1.742637000     -3.723788000      1.454103000
1        0.318520000     -4.809551000      2.656203000
1        2.931522000     -2.450728000      0.183014000
1        2.556812000     -4.418499000      1.653928000
6       -0.854182000     -0.851930000     -4.071991000
6       -0.787029000     -0.419526000     -5.398692000
6        0.064356000     -1.808964000     -3.616724000
6        0.176887000     -0.942763000     -6.258339000
1       -1.481712000      0.331965000     -5.771637000
6        1.014061000     -2.340164000     -4.481768000
1        0.041475000     -2.136188000     -2.575388000
6        1.072192000     -1.906654000     -5.805489000
1        0.227450000     -0.588443000     -7.287351000
1        1.718314000     -3.086398000     -4.117551000
1        1.823743000     -2.312850000     -6.480482000
6       -3.168388000      0.930758000     -3.775731000
6       -3.908377000      0.487742000     -4.881313000
6       -3.339272000      2.239756000     -3.319276000
6       -4.781912000      1.353265000     -5.529313000
1       -3.796634000     -0.534758000     -5.243485000
6       -4.218871000      3.104011000     -3.967269000
1       -2.780321000      2.581128000     -2.446934000
6       -4.935832000      2.662250000     -5.074198000
1       -5.347797000      1.005082000     -6.391688000
1       -4.342674000      4.122536000     -3.603380000
1       -5.622064000      3.337050000     -5.583215000
9       -0.699983000      3.881968000     -4.359010000
9        0.371989000      3.512587000     -6.786732000
9        2.342862000      1.677689000     -7.147026000
9        3.237764000      0.227929000     -5.040947000
9        2.150860000      0.532133000     -2.623120000
6       -0.018334000      2.365450000      0.351734000
6        0.071181000      2.469062000     -2.076266000
1       -0.741773000      3.198166000     -2.078923000
6        0.489655000      2.089371000      1.696784000
6       -0.157331000      2.684361000      2.788012000
6        1.594558000      1.259602000      1.942057000
6        0.292252000      2.471553000      4.086717000
1       -1.021624000      3.324049000      2.605350000
6        2.034879000      1.037731000      3.240112000
1        2.103788000      0.769472000      1.112263000
6        1.388664000      1.645023000      4.317496000
1       -0.221036000      2.948340000      4.920748000
1        2.889057000      0.385039000      3.414418000
1        1.739020000      1.470436000      5.333482000
1       -0.922347000      2.986501000      0.318449000
6       -3.077469000     -1.874934000      0.012563000
1       -3.991018000     -1.260763000     -0.006018000
1       -3.222792000     -2.634106000      0.794009000
6       -2.849802000     -2.533191000     -1.347326000
1       -1.821552000     -2.920883000     -1.431428000
1       -3.501595000     -3.415571000     -1.407802000
6       -3.193952000     -1.635109000     -2.531290000
1       -3.244917000     -2.225332000     -3.457235000
1       -4.190320000     -1.195090000     -2.374448000
86
I1-k1N-dppp
46       0.752253000      0.193437000     -1.667870000
15       3.113029000      0.030503000     -1.629971000
15       0.629766000     -1.943859000     -0.767491000
9       -1.472151000     -0.900609000     -3.687968000
9       -5.468369000      0.382230000     -1.606332000
9       -1.377271000      1.623601000      0.311453000
6       -1.324629000      0.309069000     -1.659623000
6       -2.077824000     -0.278307000     -2.660771000
6       -3.466061000     -0.282019000     -2.656284000
6       -4.139000000      0.363385000     -1.627497000
6       -3.417193000      0.999248000     -0.627479000
6       -2.029123000      0.968931000     -0.670275000
6        3.664630000      0.112180000      0.101863000
6        3.270917000      1.243982000      0.831059000
1        2.711729000      2.042081000      0.336703000
6        3.582886000      1.353378000      2.179561000
1        3.278774000      2.237987000      2.736667000
6        4.270987000      0.323347000      2.820303000
1        4.502430000      0.400977000      3.881260000
6        4.655379000     -0.806360000      2.105421000
1        5.190263000     -1.613343000      2.603177000
6        4.360469000     -0.912020000      0.747202000
1        4.670489000     -1.804158000      0.204511000
6        3.957519000      1.389071000     -2.506599000
6        4.981873000      2.141760000     -1.928689000
1        5.309289000      1.937431000     -0.910222000
6        5.593829000      3.159062000     -2.657338000
1        6.392491000      3.740999000     -2.200572000
6        5.189582000      3.426878000     -3.961501000
1        5.669643000      4.223728000     -4.526967000
6        4.170334000      2.675082000     -4.544040000
1        3.853395000      2.881167000     -5.564878000
6        3.551618000      1.663371000     -3.819287000
1        2.750877000      1.078844000     -4.276699000
6       -0.902816000     -2.841110000     -1.166629000
6       -0.998300000     -3.554169000     -2.364908000
1       -0.137213000     -3.635425000     -3.029039000
6       -2.204500000     -4.142937000     -2.730515000
1       -2.273875000     -4.693870000     -3.666857000
6       -3.318024000     -4.026156000     -1.902103000
1       -4.261488000     -4.486108000     -2.191277000
6       -3.223922000     -3.324233000     -0.701836000
1       -4.090963000     -3.236654000     -0.049221000
6       -2.022203000     -2.728410000     -0.335016000
1       -1.963818000     -2.162009000      0.595115000
6        0.712807000     -1.904008000      1.047846000
6        0.891970000     -3.099475000      1.756170000
1        0.957996000     -4.050955000      1.227000000
6        0.977402000     -3.077619000      3.142735000
1        1.118070000     -4.008441000      3.689355000
6        0.884703000     -1.867371000      3.829386000
1        0.957146000     -1.852912000      4.915537000
6        0.696186000     -0.679592000      3.129725000
1        0.622326000      0.266542000      3.663899000
6        0.606841000     -0.696264000      1.739632000
1        0.458624000      0.231613000      1.186631000
9       -4.158459000     -0.887956000     -3.619598000
9       -4.063271000      1.637018000      0.349307000
6        2.680093000     -2.594485000     -2.618630000
1        3.169959000     -3.462625000     -3.079388000
1        1.924355000     -2.246341000     -3.341015000
6        3.736994000     -1.509634000     -2.430299000
1        4.601779000     -1.890157000     -1.868491000
1        4.116958000     -1.192296000     -3.410522000
6        2.009669000     -3.043972000     -1.321088000
1        1.591258000     -4.053858000     -1.423087000
1        2.742968000     -3.082629000     -0.502241000
7        0.739744000      2.168726000     -2.442853000
7        0.673792000      3.086246000     -1.726690000
6        0.546927000      4.113016000     -0.969213000
1        1.471164000      4.619386000     -0.689184000
6       -0.752181000      4.525899000     -0.509092000
1       -1.599481000      3.927488000     -0.846835000
6       -0.913014000      5.585746000      0.308344000
1       -0.032627000      6.176369000      0.575620000
6       -2.180489000      6.031872000      0.869211000
6       -2.265097000      7.314645000      1.430919000
6       -3.324621000      5.217216000      0.882993000
6       -3.462104000      7.783758000      1.958761000
1       -1.377110000      7.947451000      1.438808000
6       -4.518533000      5.687061000      1.411388000
1       -3.268831000      4.196503000      0.504795000
6       -4.594739000      6.973411000      1.946372000
1       -3.511085000      8.785190000      2.383491000
1       -5.395802000      5.041883000      1.417213000
1       -5.533059000      7.337971000      2.361253000
92
TS-coord-I1-k1N-dppp
46      -0.223029000     -0.311590000     -1.648556000
15       2.029418000      0.442782000     -1.821570000
15       0.588344000     -2.213634000     -0.618612000
9       -1.866206000     -2.272239000     -3.530746000
9       -5.952996000     -2.726035000     -1.294631000
9       -2.653394000      0.046510000      0.526776000
6       -2.144846000     -1.079972000     -1.501038000
6       -2.630266000     -1.940377000     -2.473856000
6       -3.894257000     -2.511756000     -2.420778000
6       -4.733499000     -2.199344000     -1.360753000
6       -4.292664000     -1.330121000     -0.374509000
6       -3.016035000     -0.786623000     -0.465880000
6        2.840218000      0.619493000     -0.196548000
6        2.127164000      1.284525000      0.809351000
1        1.132152000      1.679626000      0.597290000
6        2.675232000      1.437895000      2.077833000
1        2.109960000      1.954740000      2.851774000
6        3.935005000      0.914118000      2.360486000
1        4.358671000      1.020198000      3.357878000
6        4.648177000      0.248623000      1.367641000
1        5.631207000     -0.166234000      1.583923000
6        4.108450000      0.105933000      0.092080000
1        4.685902000     -0.416925000     -0.668249000
6        2.264265000      2.051090000     -2.661190000
6        2.834838000      3.150004000     -2.012324000
1        3.180887000      3.062982000     -0.983155000
6        2.976313000      4.363558000     -2.682021000
1        3.430538000      5.209932000     -2.169492000
6        2.543780000      4.491677000     -3.998272000
1        2.657724000      5.440957000     -4.520613000
6        1.970520000      3.399856000     -4.650580000
1        1.634271000      3.492990000     -5.682638000
6        1.827484000      2.186499000     -3.985407000
1        1.378155000      1.339495000     -4.506963000
6       -0.482207000     -3.679614000     -0.795039000
6       -0.381716000     -4.492962000     -1.927773000
1        0.375817000     -4.300871000     -2.686970000
6       -1.262830000     -5.555147000     -2.104186000
1       -1.178672000     -6.183591000     -2.989003000
6       -2.248626000     -5.811708000     -1.154736000
1       -2.940725000     -6.639799000     -1.297244000
6       -2.346199000     -5.009924000     -0.019528000
1       -3.110322000     -5.209134000      0.729966000
6       -1.469434000     -3.945610000      0.160045000
1       -1.559204000     -3.319393000      1.048025000
6        0.854815000     -2.053263000      1.175173000
6        1.786026000     -2.872856000      1.824797000
1        2.378825000     -3.594492000      1.262979000
6        1.956075000     -2.773774000      3.201883000
1        2.687455000     -3.406741000      3.701262000
6        1.193750000     -1.868793000      3.937861000
1        1.330585000     -1.793641000      5.015297000
6        0.257122000     -1.062434000      3.297118000
1       -0.342282000     -0.357072000      3.870266000
6        0.090771000     -1.149029000      1.917926000
1       -0.638704000     -0.514031000      1.415262000
9       -4.317612000     -3.343103000     -3.372084000
9       -5.099036000     -1.023538000      0.641360000
6        2.431854000     -2.186470000     -2.774333000
1        3.144007000     -2.847309000     -3.286111000
1        1.493910000     -2.237248000     -3.349733000
6        2.980878000     -0.762287000     -2.838222000
1        4.042155000     -0.728552000     -2.557495000
1        2.922756000     -0.391766000     -3.870427000
6        2.210532000     -2.714198000     -1.355065000
1        2.247560000     -3.811226000     -1.332346000
1        3.004669000     -2.359704000     -0.683054000
7       -0.814573000      2.103859000     -1.084546000
6       -0.629580000      3.245955000     -1.187060000
6       -0.387111000      4.663825000     -1.335408000
1        0.287524000      5.015210000     -0.546198000
1        0.077226000      4.853995000     -2.312331000
1       -1.330192000      5.218805000     -1.273783000
6       -2.404882000      2.445035000     -4.099905000
1       -3.473060000      2.235199000     -4.077125000
7       -1.623300000      1.441428000     -3.889679000
7       -0.884624000      0.568251000     -3.725650000
6       -1.840750000      3.742302000     -4.361439000
1       -0.748190000      3.787787000     -4.377339000
6       -2.593034000      4.840679000     -4.578121000
1       -3.681138000      4.740126000     -4.542489000
6       -2.087431000      6.178088000     -4.859205000
6       -3.002202000      7.230730000     -5.015008000
6       -0.717408000      6.464935000     -4.989038000
6       -2.567777000      8.523872000     -5.284222000
1       -4.068371000      7.020721000     -4.922224000
6       -0.285037000      7.755658000     -5.256959000
1        0.019325000      5.667288000     -4.885130000
6       -1.207168000      8.792701000     -5.405770000
1       -3.296941000      9.324261000     -5.401588000
1        0.781396000      7.956357000     -5.354371000
1       -0.864767000      9.804224000     -5.617939000
76
Cpd cis-6
46       0.668266000     -0.460726000     -0.134759000
15       3.036921000     -0.045013000     -0.151644000
15       0.708205000     -2.758931000     -0.108717000
9       -1.193797000     -0.875840000     -2.660903000
9       -5.502072000     -0.808079000     -0.837459000
9       -1.811175000     -0.210119000      1.981992000
6       -1.391073000     -0.614150000     -0.313617000
6       -1.964287000     -0.771424000     -1.564820000
6       -3.336510000     -0.851675000     -1.762330000
6       -4.184926000     -0.735098000     -0.671559000
6       -3.650510000     -0.526588000      0.591882000
6       -2.270747000     -0.454954000      0.743110000
6        3.399360000      1.090174000      1.232676000
6        3.677751000      2.448226000      1.049476000
1        3.742956000      2.867159000      0.046099000
6        3.868606000      3.280260000      2.149584000
1        4.087223000      4.335430000      1.992721000
6        3.779052000      2.768050000      3.440611000
1        3.930441000      3.420611000      4.298623000
6        3.486002000      1.419656000      3.631977000
1        3.403868000      1.013562000      4.638727000
6        3.414704000      0.829757000     -1.711890000
6        4.658838000      1.438985000     -1.924769000
1        5.407588000      1.453172000     -1.132175000
6        4.946122000      2.037973000     -3.146402000
1        5.911900000      2.517135000     -3.298133000
6        4.004358000      2.018954000     -4.173202000
1        4.232391000      2.487412000     -5.129284000
6        2.774743000      1.397436000     -3.978574000
1        2.039601000      1.371438000     -4.781104000
6        2.479935000      0.805900000     -2.752945000
1        1.512173000      0.320508000     -2.607081000
6       -0.093781000     -3.452476000     -1.584908000
6        0.630009000     -3.489158000     -2.782021000
1        1.676140000     -3.181200000     -2.806664000
6        0.009835000     -3.891931000     -3.959563000
1        0.578392000     -3.919333000     -4.887409000
6       -1.337165000     -4.247168000     -3.951778000
1       -1.824471000     -4.552639000     -4.876217000
6       -2.062435000     -4.207920000     -2.763693000
1       -3.117511000     -4.476431000     -2.756047000
6       -1.444563000     -3.813738000     -1.581267000
1       -2.024436000     -3.771935000     -0.658512000
6       -0.102945000     -3.468545000      1.359034000
6       -0.450503000     -4.825486000      1.378016000
1       -0.318284000     -5.439777000      0.487210000
6       -0.973603000     -5.393137000      2.533910000
1       -1.252021000     -6.445420000      2.540002000
6       -1.136485000     -4.618127000      3.680596000
1       -1.546159000     -5.065399000      4.584807000
6       -0.771262000     -3.275337000      3.673815000
1       -0.887708000     -2.671215000      4.571793000
6       -0.254230000     -2.700413000      2.516057000
1        0.031508000     -1.648955000      2.509191000
9       -3.844894000     -1.047717000     -2.978125000
9       -4.465826000     -0.384751000      1.636144000
6        2.367601000     -3.544801000     -0.026809000
1        2.904670000     -3.318582000     -0.956137000
1        2.186802000     -4.628987000     -0.025955000
6        3.140770000     -3.086874000      1.217922000
1        2.514593000     -2.426610000      1.840452000
1        3.348983000     -3.956099000      1.854639000
6        4.453316000     -2.372442000      0.913973000
1        4.839482000     -1.933742000      1.845062000
1        5.204471000     -3.107056000      0.587812000
6        4.390958000     -1.305272000     -0.172046000
1        5.331562000     -0.735595000     -0.189288000
1        4.297802000     -1.764862000     -1.167492000
6        3.286884000      0.586835000      2.535799000
1        3.031190000     -0.461369000      2.699417000
7        0.444196000      1.641811000     -0.111882000
6        0.303616000      2.788309000     -0.053486000
6        0.136995000      4.218234000      0.018858000
1        1.014340000      4.668346000      0.497289000
1        0.026585000      4.629717000     -0.990542000
1       -0.756427000      4.460131000      0.604985000
95
TS-coord I1-k1C-dppb
Pd       1.005442000     -0.362193000     -1.284450000
P        3.440689000     -0.420365000     -1.277675000
P        0.728413000     -2.506131000     -0.406418000
F       -1.423778000     -0.764735000     -3.490385000
F       -5.187776000      0.134886000     -0.860806000
F       -0.947798000      0.346875000      1.093079000
C       -1.056125000     -0.218780000     -1.207764000
C       -1.911619000     -0.438341000     -2.274972000
C       -3.294200000     -0.325981000     -2.186191000
C       -3.867973000      0.024106000     -0.972714000
C       -3.049678000      0.256009000      0.122736000
C       -1.672151000      0.140208000     -0.017024000
C        4.069953000      1.281046000     -1.047028000
C        4.295750000      2.129256000     -2.139115000
H        4.205934000      1.752034000     -3.158461000
C        4.651947000      3.460333000     -1.938260000
H        4.826333000      4.105491000     -2.797571000
C        4.795951000      3.958773000     -0.646106000
H        5.076620000      4.999053000     -0.489682000
C        4.579396000      3.121479000      0.445273000
H        4.687769000      3.504460000      1.458886000
C        4.214910000     -1.018280000     -2.822590000
C        5.539954000     -0.707987000     -3.153130000
H        6.121772000     -0.034586000     -2.523419000
C        6.120497000     -1.255381000     -4.292367000
H        7.149615000     -1.005658000     -4.545466000
C        5.390978000     -2.121091000     -5.106267000
H        5.849002000     -2.542659000     -5.999607000
C        4.079727000     -2.447187000     -4.774673000
H        3.500840000     -3.123035000     -5.403486000
C        3.497961000     -1.900149000     -3.633994000
H        2.473034000     -2.160352000     -3.371631000
C        0.968970000     -3.746422000     -1.724712000
C        1.699721000     -4.919821000     -1.513803000
H        2.113681000     -5.154705000     -0.534600000
C        1.899644000     -5.815459000     -2.561771000
H        2.477140000     -6.721738000     -2.388302000
C        1.363903000     -5.556621000     -3.819438000
H        1.526881000     -6.258355000     -4.635537000
C        0.614607000     -4.400552000     -4.030571000
H        0.188417000     -4.192590000     -5.010916000
C        0.421849000     -3.498552000     -2.990616000
H       -0.145974000     -2.585553000     -3.169766000
C       -0.898743000     -2.902396000      0.328716000
C       -1.916092000     -3.490596000     -0.428838000
H       -1.738060000     -3.776512000     -1.465348000
C       -3.166449000     -3.718560000      0.137630000
H       -3.949522000     -4.185438000     -0.457495000
C       -3.414472000     -3.353718000      1.458398000
H       -4.395582000     -3.526324000      1.897631000
C       -2.402937000     -2.771064000      2.219379000
H       -2.589232000     -2.489624000      3.254385000
C       -1.149079000     -2.550499000      1.660358000
H       -0.370382000     -2.086145000      2.265596000
F       -4.072448000     -0.546985000     -3.244070000
F       -3.594649000      0.568899000      1.296841000
C        1.913737000     -2.897744000      0.953842000
H        2.721524000     -3.490353000      0.506803000
H        1.390036000     -3.572484000      1.642699000
C        2.499515000     -1.677459000      1.678189000
H        1.962529000     -0.756132000      1.393258000
H        2.349426000     -1.789292000      2.759954000
C        3.988549000     -1.509766000      1.401260000
H        4.359401000     -0.615619000      1.918100000
H        4.530339000     -2.356960000      1.849852000
C        4.375218000     -1.478409000     -0.074541000
H        5.435414000     -1.207473000     -0.187526000
H        4.273094000     -2.483255000     -0.515076000
C        4.210766000      1.795140000      0.246631000
H        3.999063000      1.173080000      1.114643000
N        1.109435000      1.945430000     -0.115182000
C        1.104381000      3.048305000      0.243867000
C        1.116755000      4.427681000      0.680622000
H        1.644900000      5.047247000     -0.053914000
H        0.092161000      4.800714000      0.791030000
H        1.630639000      4.511150000      1.645226000
C       -2.246066000      6.329509000     -2.098926000
C       -1.144004000      5.526384000     -2.369883000
C       -1.281511000      4.136959000     -2.507404000
C       -2.556907000      3.574098000     -2.338016000
C       -3.657516000      4.377586000     -2.068822000
C       -3.508410000      5.759162000     -1.949885000
H       -2.118415000      7.406669000     -2.000569000
H       -0.156534000      5.974746000     -2.487484000
H       -2.677693000      2.490824000     -2.394185000
H       -4.637108000      3.919891000     -1.935073000
H       -4.371067000      6.385544000     -1.728593000
C       -0.103543000      3.315400000     -2.770558000
C       -0.134120000      2.069173000     -3.272236000
C        1.045963000      1.215244000     -3.319954000
H       -1.071142000      1.628393000     -3.617153000
H        0.862636000      3.750032000     -2.495187000
H        2.035508000      1.631011000     -3.117505000
N        1.081365000      0.277653000     -4.267845000
N        1.087152000     -0.568476000     -5.020955000
88
I1-k1C-dppb
46       0.785462000     -0.306945000     -0.317009000
15       3.173771000     -0.023508000     -0.296487000
15       0.720691000     -2.627275000     -0.132320000
9       -1.102227000     -0.702971000     -2.820618000
9       -5.392333000     -0.250788000     -1.001766000
9       -1.678201000     -0.044257000      1.833044000
6       -1.276267000     -0.416010000     -0.475038000
6       -1.864777000     -0.541354000     -1.722626000
6       -3.238546000     -0.497150000     -1.923698000
6       -4.074483000     -0.306691000     -0.833036000
6       -3.525196000     -0.163718000      0.433403000
6       -2.145791000     -0.224591000      0.587501000
6        3.552902000      1.162806000      1.041933000
6        3.879556000      2.504619000      0.816968000
1        4.006282000      2.878961000     -0.198585000
6        4.039557000      3.379276000      1.889400000
1        4.290995000      4.421119000      1.698164000
6        3.881179000      2.925083000      3.194721000
1        4.008753000      3.611006000      4.030248000
6        3.551821000      1.591505000      3.428327000
1        3.421812000      1.229110000      4.446632000
6        3.649833000      0.722567000     -1.895687000
6        4.887943000      1.346690000     -2.093982000
1        5.589455000      1.454979000     -1.266476000
6        5.232787000      1.830074000     -3.351654000
1        6.194203000      2.320071000     -3.496076000
6        4.353983000      1.684812000     -4.423467000
1        4.627715000      2.067017000     -5.405472000
6        3.133414000      1.041020000     -4.242367000
1        2.448381000      0.913151000     -5.078850000
6        2.785261000      0.557457000     -2.983951000
1        1.833799000      0.036573000     -2.843958000
6       -0.106358000     -3.358136000     -1.577521000
6        0.623956000     -3.496920000     -2.763678000
1        1.682152000     -3.234328000     -2.796810000
6       -0.001732000     -3.949024000     -3.920420000
1        0.572486000     -4.055634000     -4.839035000
6       -1.359674000     -4.258140000     -3.903410000
1       -1.849385000     -4.608179000     -4.810587000
6       -2.091864000     -4.117779000     -2.726894000
1       -3.153747000     -4.357571000     -2.711066000
6       -1.470279000     -3.668875000     -1.566225000
1       -2.055987000     -3.549753000     -0.654180000
6       -0.105375000     -3.257484000      1.363702000
6       -0.535309000     -4.589425000      1.423021000
1       -0.469063000     -5.229918000      0.543553000
6       -1.054607000     -5.100983000      2.606736000
1       -1.396336000     -6.133808000      2.643423000
6       -1.130455000     -4.296544000      3.741912000
1       -1.535845000     -4.700566000      4.668158000
6       -0.681549000     -2.980219000      3.695397000
1       -0.727235000     -2.353256000      4.584112000
6       -0.169153000     -2.461376000      2.509414000
1        0.184120000     -1.431627000      2.470167000
9       -3.761898000     -0.631245000     -3.141614000
9       -4.322625000      0.056822000      1.477865000
6        0.582831000      1.981571000     -0.493676000
1        1.606035000      2.363855000     -0.412653000
7        0.186446000      2.153076000     -1.785620000
6       -0.375575000      2.454127000      0.522449000
1        0.059078000      2.457662000      1.523950000
6       -1.661043000      2.762446000      0.292331000
1       -2.032877000      2.726240000     -0.737414000
6       -2.687176000      3.063868000      1.286299000
6       -2.456038000      3.027291000      2.670503000
6       -3.989222000      3.329441000      0.836582000
6       -3.492013000      3.252869000      3.566416000
1       -1.459914000      2.801953000      3.050838000
6       -5.027427000      3.550384000      1.734532000
1       -4.184012000      3.348149000     -0.237004000
6       -4.782661000      3.513291000      3.104216000
1       -3.294099000      3.216858000      4.636785000
1       -6.031558000      3.748467000      1.362460000
1       -5.592599000      3.681113000      3.812233000
7       -0.151850000      2.247802000     -2.851571000
6        2.352203000     -3.470521000     -0.012986000
1        2.906526000     -3.290972000     -0.942887000
1        2.138180000     -4.548150000      0.022465000
6        3.122776000     -2.992194000      1.225883000
1        2.520420000     -2.266401000      1.795777000
1        3.268158000     -3.835287000      1.913148000
6        4.473943000     -2.354851000      0.922216000
1        4.856541000     -1.888989000      1.841699000
1        5.199948000     -3.135203000      0.649840000
6        4.477417000     -1.339032000     -0.212873000
1        5.437013000     -0.801744000     -0.236341000
1        4.389376000     -1.842532000     -1.187268000
6        3.377595000      0.718227000      2.360568000
1        3.094373000     -0.316515000      2.559441000
88
TS-I1-I2-dppb
46       0.375492000     -0.334394000     -0.604684000
15       2.684738000      0.197423000     -0.264443000
15       0.533641000     -2.662199000     -0.199243000
9       -0.757950000     -0.995023000     -3.402736000
9       -5.331757000     -1.712085000     -2.738850000
9       -2.680741000     -0.458082000      0.896604000
6       -1.586133000     -0.741100000     -1.196373000
6       -1.790332000     -1.034793000     -2.538140000
6       -3.024853000     -1.366733000     -3.079210000
6       -4.136323000     -1.395436000     -2.250801000
6       -3.989297000     -1.080756000     -0.908738000
6       -2.730380000     -0.755826000     -0.414160000
6        2.827909000      1.541954000      0.962708000
6        3.163597000      2.857288000      0.630007000
1        3.439284000      3.113479000     -0.391978000
6        3.131764000      3.856243000      1.601094000
1        3.390986000      4.878123000      1.328965000
6        2.771055000      3.551385000      2.909906000
1        2.744962000      4.334352000      3.666108000
6        2.431444000      2.242572000      3.249078000
1        2.139966000      1.999006000      4.269575000
6        3.366964000      0.797225000     -1.853057000
6        4.639286000      1.380344000     -1.928518000
1        5.220109000      1.555239000     -1.022324000
6        5.171120000      1.745686000     -3.160316000
1        6.156842000      2.205275000     -3.207463000
6        4.449143000      1.517414000     -4.330031000
1        4.870181000      1.801294000     -5.293079000
6        3.192303000      0.923579000     -4.266673000
1        2.627981000      0.735210000     -5.178388000
6        2.651775000      0.566907000     -3.033766000
1        1.662523000      0.105413000     -2.989429000
6        0.170681000     -3.578941000     -1.731585000
6        1.180759000     -3.642617000     -2.700037000
1        2.170960000     -3.231101000     -2.494748000
6        0.926418000     -4.204484000     -3.946271000
1        1.721006000     -4.254641000     -4.688791000
6       -0.344227000     -4.691453000     -4.245259000
1       -0.544887000     -5.126248000     -5.223039000
6       -1.358361000     -4.612448000     -3.295037000
1       -2.358162000     -4.975401000     -3.528726000
6       -1.105489000     -4.058509000     -2.042817000
1       -1.916474000     -3.983271000     -1.317560000
6       -0.599509000     -3.237805000      1.112054000
6       -1.011709000     -4.574255000      1.187382000
1       -0.730510000     -5.281191000      0.406778000
6       -1.779846000     -5.009220000      2.262039000
1       -2.106269000     -6.046850000      2.305589000
6       -2.122143000     -4.123854000      3.282122000
1       -2.721712000     -4.467880000      4.123345000
6       -1.689856000     -2.802302000      3.229901000
1       -1.942458000     -2.109867000      4.031322000
6       -0.933329000     -2.360830000      2.148007000
1       -0.593358000     -1.325280000      2.113741000
9       -3.153282000     -1.672262000     -4.369429000
9       -5.057117000     -1.088781000     -0.112235000
6        0.193937000      1.767344000     -0.885580000
1        1.015368000      2.221519000     -1.453698000
7       -0.956311000      1.999720000     -2.162671000
6       -0.310394000      2.647063000      0.170131000
1       -0.148620000      3.722359000      0.058643000
6       -0.891574000      2.144318000      1.277612000
1       -1.036429000      1.062329000      1.319078000
6       -1.341521000      2.878952000      2.449949000
6       -1.082363000      4.245816000      2.644212000
6       -2.051251000      2.177790000      3.435922000
6       -1.533183000      4.887527000      3.788047000
1       -0.511251000      4.803076000      1.902025000
6       -2.505853000      2.823424000      4.579051000
1       -2.250265000      1.115396000      3.287630000
6       -2.247151000      4.180008000      4.756836000
1       -1.324248000      5.946283000      3.931721000
1       -3.059019000      2.267909000      5.334187000
1       -2.596956000      4.688902000      5.653496000
7       -1.869428000      1.964436000     -2.790220000
6        2.118446000     -3.377125000      0.423204000
1        2.860444000     -3.380026000     -0.384628000
1        1.900375000     -4.430473000      0.648180000
6        2.618711000     -2.617860000      1.659350000
1        1.846259000     -1.917947000      2.016283000
1        2.765233000     -3.323745000      2.486842000
6        3.915710000     -1.845624000      1.441148000
1        4.089891000     -1.190584000      2.307255000
1        4.760314000     -2.550583000      1.416916000
6        4.003636000     -1.030248000      0.159018000
1        4.944492000     -0.460668000      0.153668000
1        4.042819000     -1.683386000     -0.726131000
6        2.448205000      1.246434000      2.279986000
1        2.142325000      0.233137000      2.547729000
86
I2-carb-dppb
46       0.354655000     -0.489118000     -0.552223000
15       2.583254000      0.188516000     -0.027518000
15       0.594259000     -2.851126000     -0.173608000
9       -0.745891000     -1.169169000     -3.431141000
9       -5.337301000     -1.779787000     -2.752597000
9       -2.655108000     -0.412527000      0.831370000
6       -1.585431000     -0.832139000     -1.241982000
6       -1.784107000     -1.149701000     -2.575931000
6       -3.025021000     -1.484568000     -3.101820000
6       -4.137008000     -1.465591000     -2.273029000
6       -3.989934000     -1.103146000     -0.941861000
6       -2.727074000     -0.782202000     -0.459911000
6        2.635509000      1.391945000      1.347949000
6        2.775149000      2.768952000      1.138637000
1        2.907144000      3.160232000      0.130527000
6        2.741253000      3.652969000      2.214247000
1        2.851234000      4.721402000      2.034688000
6        2.559894000      3.175710000      3.509033000
1        2.528517000      3.869290000      4.348181000
6        2.396255000      1.809003000      3.725365000
1        2.236005000      1.428559000      4.733007000
6        3.307848000      0.999369000     -1.498939000
6        4.506246000      1.721458000     -1.425940000
1        4.996834000      1.877534000     -0.464639000
6        5.077633000      2.249485000     -2.578176000
1        6.002667000      2.819404000     -2.509606000
6        4.472545000      2.043994000     -3.816792000
1        4.922975000      2.457314000     -4.717771000
6        3.297271000      1.304564000     -3.902458000
1        2.827214000      1.131576000     -4.869134000
6        2.716625000      0.784861000     -2.748083000
1        1.796578000      0.200561000     -2.816522000
6        0.246000000     -3.739750000     -1.728264000
6        1.249672000     -3.781901000     -2.704349000
1        2.242680000     -3.379683000     -2.493872000
6        0.986878000     -4.314690000     -3.961933000
1        1.777869000     -4.351348000     -4.709285000
6       -0.286872000     -4.790369000     -4.266448000
1       -0.493576000     -5.202137000     -5.252939000
6       -1.296399000     -4.728209000     -3.309952000
1       -2.298817000     -5.081820000     -3.547271000
6       -1.033907000     -4.205533000     -2.046069000
1       -1.838194000     -4.148465000     -1.311194000
6       -0.548196000     -3.509256000      1.090546000
6       -0.823472000     -4.879683000      1.178596000
1       -0.406005000     -5.570844000      0.445407000
6       -1.634314000     -5.366244000      2.197596000
1       -1.852198000     -6.431476000      2.253420000
6       -2.163847000     -4.492565000      3.146344000
1       -2.799335000     -4.875844000      3.943121000
6       -1.877818000     -3.132739000      3.077920000
1       -2.283223000     -2.448378000      3.821505000
6       -1.072706000     -2.642492000      2.052510000
1       -0.851401000     -1.576324000      1.994687000
9       -3.159945000     -1.832410000     -4.381398000
9       -5.061309000     -1.058267000     -0.150558000
6       -0.096641000      1.405238000     -1.023915000
1       -0.081744000      1.659876000     -2.092470000
6       -0.450111000      2.446871000     -0.179391000
1       -0.627638000      3.445079000     -0.586753000
6       -0.556766000      2.231315000      1.187028000
1       -0.424951000      1.197892000      1.525060000
6       -0.817240000      3.198342000      2.201964000
6       -0.866442000      4.583421000      1.932714000
6       -0.955424000      2.748362000      3.531908000
6       -1.038871000      5.482626000      2.968218000
1       -0.753748000      4.943873000      0.911900000
6       -1.141100000      3.653876000      4.563102000
1       -0.910710000      1.677788000      3.733428000
6       -1.177036000      5.019228000      4.280436000
1       -1.066451000      6.550518000      2.763117000
1       -1.250104000      3.303702000      5.587097000
1       -1.312466000      5.734761000      5.089580000
6        2.195346000     -3.542893000      0.432546000
1        2.941497000     -3.484026000     -0.370362000
1        2.026142000     -4.611178000      0.625236000
6        2.661977000     -2.799879000      1.691936000
1        1.855953000     -2.152621000      2.077023000
1        2.850747000     -3.524731000      2.494391000
6        3.920864000     -1.964218000      1.491219000
1        4.118840000     -1.385788000      2.404968000
1        4.781284000     -2.640638000      1.372041000
6        3.939970000     -1.037892000      0.282121000
1        4.870113000     -0.450513000      0.291792000
1        3.959535000     -1.619415000     -0.654072000
6        2.420203000      0.924350000      2.652539000
1        2.250531000     -0.137054000      2.837625000
86
TS-MI-dppb
46       0.448725000     -0.588537000     -0.471101000
15       2.655338000      0.099071000      0.002628000
15       0.671259000     -2.933482000     -0.097322000
9       -0.780763000     -1.039597000     -3.342514000
9       -5.315954000     -1.732137000     -2.458441000
9       -2.536755000     -0.203729000      0.970543000
6       -1.548827000     -0.614076000     -1.142624000
6       -1.786070000     -0.997480000     -2.460328000
6       -3.035082000     -1.386450000     -2.917624000
6       -4.113257000     -1.362494000     -2.042937000
6       -3.928507000     -0.948530000     -0.730193000
6       -2.660197000     -0.582758000     -0.306421000
6        2.667114000      1.337258000      1.344786000
6        2.659289000      2.710898000      1.072160000
1        2.720676000      3.065673000      0.043892000
6        2.576800000      3.636422000      2.109340000
1        2.574796000      4.701109000      1.880276000
6        2.489047000      3.203384000      3.428815000
1        2.417725000      3.929017000      4.237989000
6        2.471775000      1.837941000      3.708907000
1        2.390444000      1.491193000      4.737922000
6        3.366976000      0.914977000     -1.471431000
6        4.564895000      1.637667000     -1.399329000
1        5.062337000      1.781761000     -0.439350000
6        5.121410000      2.186453000     -2.548957000
1        6.046780000      2.756154000     -2.482595000
6        4.498954000      2.004153000     -3.782853000
1        4.938101000      2.433232000     -4.682083000
6        3.319343000      1.271240000     -3.866221000
1        2.834487000      1.120645000     -4.829359000
6        2.753695000      0.730265000     -2.713894000
1        1.828151000      0.153743000     -2.776464000
6        0.321337000     -3.691421000     -1.718996000
6        1.319838000     -3.659162000     -2.701268000
1        2.328243000     -3.321168000     -2.453546000
6        1.032545000     -4.035524000     -4.009152000
1        1.818597000     -4.013368000     -4.762374000
6       -0.259415000     -4.425398000     -4.356544000
1       -0.486491000     -4.708388000     -5.383058000
6       -1.261357000     -4.441603000     -3.390001000
1       -2.276252000     -4.732654000     -3.657979000
6       -0.974043000     -4.078550000     -2.076783000
1       -1.773176000     -4.077286000     -1.333967000
6       -0.523438000     -3.638883000      1.089618000
6       -0.782842000     -5.014674000      1.135675000
1       -0.307525000     -5.686043000      0.419323000
6       -1.652847000     -5.530335000      2.089143000
1       -1.856922000     -6.599469000      2.113893000
6       -2.260638000     -4.680452000      3.012759000
1       -2.942181000     -5.087273000      3.758184000
6       -1.996830000     -3.314704000      2.983119000
1       -2.465045000     -2.649161000      3.706475000
6       -1.131778000     -2.795321000      2.022800000
1       -0.924444000     -1.724726000      1.996898000
9       -3.204329000     -1.812640000     -4.166004000
9       -4.964817000     -0.919659000      0.102547000
6       -0.307086000      1.164530000     -1.049315000
1       -0.331909000      1.383606000     -2.123197000
6       -0.712226000      2.224337000     -0.216269000
1       -1.019518000      3.168781000     -0.671309000
6       -0.672841000      2.101151000      1.151011000
1       -0.398788000      1.117669000      1.546675000
6       -0.934322000      3.116615000      2.133284000
6       -1.053675000      4.480814000      1.802522000
6       -1.000453000      2.732784000      3.485945000
6       -1.224881000      5.424912000      2.800516000
1       -0.984728000      4.797004000      0.762602000
6       -1.192370000      3.680320000      4.480327000
1       -0.897429000      1.677588000      3.740946000
6       -1.297345000      5.027162000      4.138199000
1       -1.300661000      6.479331000      2.542439000
1       -1.247852000      3.374258000      5.522986000
1       -1.432547000      5.775808000      4.916997000
6        2.263376000     -3.642719000      0.502765000
1        3.003962000     -3.588750000     -0.306395000
1        2.100262000     -4.709128000      0.708807000
6        2.734328000     -2.879546000      1.750587000
1        1.929483000     -2.224548000      2.126672000
1        2.926355000     -3.591893000      2.563338000
6        3.994343000     -2.047029000      1.537773000
1        4.203177000     -1.472362000      2.451315000
1        4.850270000     -2.728169000      1.412193000
6        4.016018000     -1.116503000      0.329782000
1        4.947189000     -0.530722000      0.343495000
1        4.040468000     -1.699939000     -0.605473000
6        2.549178000      0.910375000      2.675376000
1        2.507224000     -0.152752000      2.913729000
87
I3-dppb
46       0.297391000     -0.626245000     -0.469542000
15       2.464531000      0.165467000     -0.099125000
15       0.571666000     -2.952534000     -0.079390000
9       -0.675899000      0.348114000     -3.628651000
9       -3.725872000     -3.070784000     -2.759508000
9       -2.718603000     -0.076903000      0.646201000
6       -1.556819000      0.238032000     -1.421720000
6       -1.473025000     -0.260638000     -2.756940000
6       -2.187616000     -1.348570000     -3.206219000
6       -3.043499000     -2.023542000     -2.336109000
6       -3.166489000     -1.592548000     -1.031354000
6       -2.445162000     -0.486263000     -0.586483000
6        2.538358000      1.396051000      1.242203000
6        2.750725000      2.758445000      1.005705000
1        2.930704000      3.120258000     -0.006097000
6        2.733504000      3.664639000      2.062602000
1        2.905181000      4.722115000      1.866576000
6        2.495616000      3.223955000      3.361823000
1        2.487792000      3.934598000      4.186756000
6        2.251300000      1.873896000      3.601271000
1        2.042622000      1.526273000      4.611950000
6        3.146220000      0.935157000     -1.609712000
6        4.371763000      1.615080000     -1.601332000
1        4.916337000      1.759069000     -0.667908000
6        4.899244000      2.118909000     -2.784913000
1        5.846135000      2.655771000     -2.767450000
6        4.222089000      1.933475000     -3.989082000
1        4.639536000      2.327762000     -4.914154000
6        3.015235000      1.241347000     -4.008968000
1        2.485870000      1.086399000     -4.947773000
6        2.480161000      0.744978000     -2.823123000
1        1.534239000      0.201915000     -2.833150000
6        0.212949000     -3.766214000     -1.669491000
6        1.158699000     -3.620252000     -2.695647000
1        2.112617000     -3.126935000     -2.494217000
6        0.886394000     -4.089380000     -3.974770000
1        1.631183000     -3.977237000     -4.761082000
6       -0.338035000     -4.699304000     -4.249587000
1       -0.551696000     -5.063830000     -5.252938000
6       -1.287424000     -4.831213000     -3.242561000
1       -2.249766000     -5.295004000     -3.453002000
6       -1.019486000     -4.360997000     -1.957564000
1       -1.784171000     -4.453618000     -1.184950000
6       -0.638854000     -3.574392000      1.135488000
6       -0.843036000     -4.943908000      1.345867000
1       -0.284343000     -5.677112000      0.762694000
6       -1.771383000     -5.372681000      2.288142000
1       -1.932176000     -6.438210000      2.443580000
6       -2.494798000     -4.441002000      3.032100000
1       -3.221643000     -4.782680000      3.767247000
6       -2.285939000     -3.078693000      2.840516000
1       -2.842998000     -2.349022000      3.425864000
6       -1.358704000     -2.647799000      1.894669000
1       -1.179363000     -1.581103000      1.747445000
9       -2.048675000     -1.786026000     -4.448789000
9       -3.961482000     -2.239760000     -0.191798000
6       -0.607645000      1.273102000     -1.009234000
1       -0.110448000      1.700226000     -1.881465000
6       -0.701462000      2.253303000      0.074425000
1       -0.378792000      3.250574000     -0.238271000
6       -1.003824000      2.075298000      1.377585000
1       -1.249574000      1.076663000      1.740568000
6       -0.996535000      3.104989000      2.411390000
6       -0.742447000      4.463701000      2.159701000
6       -1.238055000      2.712003000      3.737337000
6       -0.722810000      5.385243000      3.198264000
1       -0.556854000      4.804392000      1.141269000
6       -1.219538000      3.634326000      4.776787000
1       -1.435912000      1.659512000      3.946716000
6       -0.960232000      4.976576000      4.511217000
1       -0.522410000      6.433842000      2.982354000
1       -1.409281000      3.304670000      5.797213000
1       -0.945377000      5.704002000      5.321304000
6        2.165589000     -3.636249000      0.532867000
1        2.896206000     -3.610487000     -0.287324000
1        2.003699000     -4.694682000      0.777885000
6        2.636136000     -2.827778000      1.750405000
1        1.803292000     -2.224138000      2.150724000
1        2.903947000     -3.515601000      2.562873000
6        3.836510000     -1.923177000      1.486035000
1        4.002956000     -1.285657000      2.366511000
1        4.736034000     -2.552092000      1.398864000
6        3.814387000     -1.061078000      0.229093000
1        4.746192000     -0.476952000      0.190555000
1        3.815593000     -1.686343000     -0.677947000
6        2.259855000      0.966030000      2.547397000
1        2.036181000     -0.083318000      2.745866000
87
14 allylic Pd-complex
46      -0.942681000      0.604713000     -1.090642000
6        0.831679000      1.937448000     -0.874732000
6        0.803147000      2.015099000     -3.417177000
6        1.707907000      0.986060000     -3.700398000
6        0.456945000      2.839914000     -4.492394000
6        2.255487000      0.804838000     -4.958841000
6        0.985651000      2.672398000     -5.762707000
6        1.888123000      1.646970000     -5.997941000
1        1.799951000      1.436152000     -0.867662000
15      -1.714794000     -0.887906000      0.576517000
15      -2.226790000     -0.110197000     -2.950956000
6       -2.585827000     -0.017008000      1.922223000
6       -2.167731000      0.035247000      3.252786000
6       -3.725915000      0.703778000      1.534016000
6       -2.899509000      0.766576000      4.187779000
1       -1.259839000     -0.477467000      3.568589000
6       -4.449573000      1.435136000      2.467008000
1       -4.048131000      0.692707000      0.489352000
6       -4.038306000      1.463083000      3.799814000
1       -2.564421000      0.797844000      5.223611000
1       -5.334567000      1.987472000      2.155368000
1       -4.604154000      2.035939000      4.532580000
6       -0.303116000     -1.824317000      1.257521000
6       -0.413737000     -2.626698000      2.400319000
6        0.908554000     -1.796720000      0.559177000
6        0.682761000     -3.351318000      2.855416000
1       -1.360222000     -2.692308000      2.937355000
6        1.999358000     -2.538888000      1.004133000
1        0.992581000     -1.187146000     -0.344581000
6        1.890031000     -3.305689000      2.160218000
1        0.591945000     -3.961946000      3.752070000
1        2.936114000     -2.511195000      0.449824000
1        2.744459000     -3.878752000      2.516609000
6       -1.203764000     -0.687425000     -4.354183000
6       -1.205781000     -0.093799000     -5.620098000
6       -0.333793000     -1.761582000     -4.111751000
6       -0.375064000     -0.580753000     -6.627215000
1       -1.847025000      0.761214000     -5.829538000
6        0.485788000     -2.252075000     -5.121989000
1       -0.285546000     -2.213957000     -3.119188000
6        0.463482000     -1.664084000     -6.385593000
1       -0.380026000     -0.099978000     -7.604861000
1        1.150735000     -3.089613000     -4.917634000
1        1.114670000     -2.038622000     -7.173812000
6       -3.261820000      1.286213000     -3.526392000
6       -4.057985000      1.194815000     -4.677025000
6       -3.345147000      2.438104000     -2.736680000
6       -4.881915000      2.251485000     -5.047881000
1       -4.038906000      0.295227000     -5.292291000
6       -4.178777000      3.491521000     -3.103726000
1       -2.757065000      2.504196000     -1.818881000
6       -4.939888000      3.402630000     -4.264744000
1       -5.485641000      2.173467000     -5.950365000
1       -4.231032000      4.381813000     -2.479435000
1       -5.586120000      4.228494000     -4.557423000
9       -0.411387000      3.835055000     -4.311210000
9        0.623889000      3.474675000     -6.756897000
9        2.374516000      1.449640000     -7.214371000
9        3.108480000     -0.185889000     -5.187667000
9        2.052063000      0.112015000     -2.750879000
6        0.122598000      2.104124000      0.319652000
6        0.191095000      2.228504000     -2.106170000
1       -0.570014000      3.010355000     -2.084350000
6        0.624017000      1.825232000      1.664071000
6       -0.052666000      2.387646000      2.754923000
6        1.757099000      1.034167000      1.913195000
6        0.393737000      2.181213000      4.055899000
1       -0.942000000      2.993089000      2.570282000
6        2.186086000      0.806787000      3.213251000
1        2.305561000      0.589946000      1.083955000
6        1.509355000      1.383134000      4.289819000
1       -0.141808000      2.634838000      4.888696000
1        3.062207000      0.184683000      3.390876000
1        1.855502000      1.210528000      5.307579000
1       -0.758121000      2.758351000      0.287318000
6       -2.866586000     -2.250485000      0.104954000
1       -3.861115000     -1.815555000     -0.065511000
1       -2.961239000     -2.902920000      0.984264000
6       -2.345239000     -3.012673000     -1.119301000
1       -1.299245000     -2.731357000     -1.326833000
1       -2.308933000     -4.086048000     -0.891636000
6       -3.173313000     -2.821779000     -2.385744000
1       -2.644174000     -3.290894000     -3.228583000
1       -4.120382000     -3.372841000     -2.279920000
6       -3.550499000     -1.392909000     -2.754756000
1       -4.102860000     -1.407025000     -3.705558000
1       -4.238312000     -0.957994000     -2.011446000
77
Anti-11
46       0.533949000     -0.159444000     -0.119209000
15      -0.852792000      1.697536000     -0.073027000
15       2.057595000      1.190821000      1.062651000
6       -0.143932000      2.817586000      1.219915000
1       -0.621709000      3.804809000      1.159576000
1       -0.372470000      2.391921000      2.208334000
6        1.364527000      2.908210000      1.008943000
1        1.838966000      3.536159000      1.774649000
1        1.597903000      3.344568000      0.026557000
6        0.636027000     -2.219560000     -1.157367000
6        2.752815000     -2.733547000     -2.229146000
6        3.409501000     -2.781001000     -0.980965000
6        2.685262000     -2.601664000      0.175201000
6        1.302827000     -2.327205000      0.107103000
6       -2.549721000      1.264374000      0.408783000
6       -3.607572000      1.304027000     -0.504937000
1       -3.453942000      1.699030000     -1.509379000
6       -4.867772000      0.839561000     -0.133971000
1       -5.686429000      0.877953000     -0.850823000
6       -5.074605000      0.321579000      1.140362000
1       -6.059677000     -0.041798000      1.427895000
6       -4.017727000      0.260954000      2.048484000
1       -4.174378000     -0.151039000      3.043931000
6       -2.758855000      0.722137000      1.684448000
1       -1.932874000      0.653954000      2.394958000
6       -0.937385000      2.751379000     -1.552412000
6       -1.775670000      3.873683000     -1.586390000
1       -2.415991000      4.106890000     -0.734961000
6       -1.795692000      4.689367000     -2.711369000
1       -2.449825000      5.559138000     -2.736408000
6       -0.982245000      4.393655000     -3.805037000
1       -1.006604000      5.031524000     -4.687051000
6       -0.135804000      3.290094000     -3.769413000
1        0.501391000      3.057393000     -4.620863000
6       -0.108435000      2.473752000     -2.641200000
1        0.554356000      1.609948000     -2.603954000
6        3.733867000      1.221058000      0.362017000
6        3.907015000      1.748166000     -0.924989000
1        3.068797000      2.218503000     -1.442893000
6        5.146702000      1.672264000     -1.549259000
1        5.276655000      2.094201000     -2.544507000
6        6.217379000      1.053600000     -0.905340000
1        7.185783000      0.989492000     -1.398594000
6        6.045528000      0.511625000      0.364709000
1        6.877329000      0.022485000      0.868868000
6        4.808387000      0.592494000      0.998776000
1        4.683641000      0.164051000      1.993129000
6        2.208507000      0.842369000      2.842377000
6        2.985938000      1.660781000      3.671747000
1        3.546240000      2.494649000      3.246898000
6        3.052659000      1.405534000      5.036241000
1        3.661694000      2.041306000      5.676585000
6        2.339372000      0.338999000      5.582883000
1        2.391423000      0.143434000      6.652666000
6        1.559464000     -0.473198000      4.765858000
1        0.999350000     -1.303089000      5.193114000
6        1.494597000     -0.223211000      3.396965000
1        0.879121000     -0.853672000      2.753155000
6       -0.696690000     -1.659877000     -1.083260000
1        0.702542000     -2.389717000      1.019037000
1        3.158960000     -2.687612000      1.152799000
1        4.476629000     -2.990604000     -0.937617000
1        3.321363000     -2.928239000     -3.137275000
1       -1.255737000     -1.974486000     -0.197136000
6       -1.587318000     -1.276779000     -2.183885000
6       -2.967502000     -1.455428000     -2.013979000
6       -3.905886000     -1.027567000     -2.939741000
6       -2.132768000     -0.175824000     -4.298829000
6       -3.489595000     -0.379339000     -4.091489000
9       -1.719138000      0.456890000     -5.390905000
9       -4.374820000      0.043931000     -4.982070000
9       -5.201287000     -1.217448000     -2.718048000
9       -3.427319000     -2.046716000     -0.911104000
6       -1.212975000     -0.622023000     -3.363343000
6        1.409611000     -2.454021000     -2.327071000
1        0.930329000     -2.436838000     -3.301484000
9        0.070498000     -0.355338000     -3.615892000
77
Syn-11
46       0.297526000     -0.206233000      0.040297000
15      -1.040582000      1.664447000      0.172381000
15       1.948780000      1.110046000      1.068776000
6       -0.128204000      2.905130000      1.201497000
1       -0.546105000      3.906733000      1.033113000
1       -0.282062000      2.653896000      2.261209000
6        1.356328000      2.848817000      0.852924000
1        1.937972000      3.550379000      1.465069000
1        1.520961000      3.115547000     -0.202402000
6        0.397561000     -2.113778000     -1.095828000
6        1.244876000     -1.881752000     -2.220156000
6        2.587458000     -2.189835000     -2.179779000
6        3.165638000     -2.719421000     -1.012932000
6        2.381594000     -2.928165000      0.105530000
6        1.011273000     -2.617137000      0.085348000
6       -2.649884000      1.347527000      0.949470000
6       -3.816528000      1.232393000      0.185957000
1       -3.799670000      1.450590000     -0.881885000
6       -5.005548000      0.827476000      0.787153000
1       -5.909210000      0.739402000      0.186109000
6       -5.036664000      0.525363000      2.146116000
1       -5.965433000      0.194853000      2.608910000
6       -3.876252000      0.636157000      2.910543000
1       -3.894718000      0.396869000      3.972208000
6       -2.685768000      1.036344000      2.315575000
1       -1.779344000      1.089415000      2.920117000
6       -1.322892000      2.495063000     -1.418808000
6       -2.064912000      3.681341000     -1.488093000
1       -2.515606000      4.098409000     -0.586617000
6       -2.234749000      4.321373000     -2.709911000
1       -2.815522000      5.240501000     -2.762519000
6       -1.661720000      3.787962000     -3.864156000
1       -1.796927000      4.292884000     -4.819267000
6       -0.918079000      2.613772000     -3.799386000
1       -0.469918000      2.198235000     -4.700187000
6       -0.749998000      1.965941000     -2.578366000
1       -0.170741000      1.042633000     -2.517457000
6        3.577697000      0.980253000      0.269124000
6        3.632269000      1.148209000     -1.121635000
1        2.730439000      1.417087000     -1.676209000
6        4.830419000      0.967493000     -1.802147000
1        4.865944000      1.107292000     -2.881309000
6        5.979731000      0.597647000     -1.104542000
1        6.916597000      0.448175000     -1.638669000
6        5.927327000      0.412247000      0.273365000
1        6.821626000      0.119593000      0.821080000
6        4.730811000      0.600790000      0.961584000
1        4.700564000      0.450731000      2.040379000
6        2.194998000      0.889629000      2.855544000
6        2.856346000      1.847771000      3.634128000
1        3.254746000      2.752329000      3.173510000
6        3.023192000      1.639176000      4.998509000
1        3.538022000      2.385953000      5.600435000
6        2.534013000      0.476813000      5.593222000
1        2.665317000      0.318658000      6.662435000
6        1.879377000     -0.480899000      4.824309000
1        1.497285000     -1.389008000      5.287198000
6        1.709213000     -0.274706000      3.457939000
1        1.195444000     -1.021192000      2.849938000
6       -0.940910000     -1.533171000     -1.101157000
1       -1.195646000     -1.118520000     -2.078975000
6       -2.156738000     -2.026310000     -0.420496000
6       -3.282789000     -2.299627000     -1.209253000
6       -2.353781000     -2.148099000      0.958959000
6       -4.513054000     -2.655360000     -0.678852000
6       -3.572413000     -2.506157000      1.515302000
6       -4.662561000     -2.753108000      0.695664000
9       -1.367834000     -1.872304000      1.819739000
9       -3.710232000     -2.586291000      2.833534000
9       -5.834948000     -3.072603000      1.223952000
9       -5.546347000     -2.898375000     -1.476377000
9       -3.198145000     -2.211268000     -2.537121000
1        0.401375000     -2.861856000      0.951494000
1        2.813202000     -3.339265000      1.016829000
1        4.227528000     -2.957935000     -0.992856000
1        3.205751000     -2.012559000     -3.058394000
1        0.801466000     -1.465566000     -3.125294000
80
Syn-13
46       0.326766000      0.093293000      0.284816000
15      -1.154739000      1.851873000      0.119696000
15       2.071522000      1.317792000      1.313299000
6        0.466541000     -1.914396000     -0.722847000
6        1.360374000     -1.711521000     -1.814198000
6        2.679347000     -2.108070000     -1.736449000
6        3.174339000     -2.696815000     -0.562787000
6        2.340118000     -2.872671000      0.528756000
6        0.999780000     -2.476078000      0.466911000
6       -2.838745000      1.466251000      0.693191000
6       -3.823077000      1.051966000     -0.212045000
1       -3.610887000      1.031559000     -1.281875000
6       -5.076666000      0.659829000      0.247479000
1       -5.835576000      0.339814000     -0.465104000
6       -5.354970000      0.662691000      1.612224000
1       -6.332520000      0.342304000      1.969678000
6       -4.376163000      1.063320000      2.519292000
1       -4.586631000      1.063172000      3.587496000
6       -3.121900000      1.457776000      2.064659000
1       -2.360264000      1.744383000      2.789936000
6       -1.305439000      2.445609000     -1.597166000
6       -2.194217000      3.476878000     -1.926336000
1       -2.848817000      3.903627000     -1.165633000
6       -2.253930000      3.952921000     -3.230938000
1       -2.949824000      4.750938000     -3.483745000
6       -1.422131000      3.413415000     -4.211556000
1       -1.470845000      3.791089000     -5.231540000
6       -0.530704000      2.395068000     -3.889039000
1        0.122552000      1.974956000     -4.651793000
6       -0.474002000      1.910694000     -2.584532000
1        0.220544000      1.109885000     -2.322070000
6        3.543001000      1.148449000      0.247120000
6        3.611938000      1.887731000     -0.942036000
1        2.843884000      2.626548000     -1.175356000
6        4.659805000      1.686293000     -1.832398000
1        4.706806000      2.269553000     -2.750629000
6        5.648560000      0.743813000     -1.549305000
1        6.467196000      0.587045000     -2.249587000
6        5.585695000      0.006875000     -0.371432000
1        6.356051000     -0.728796000     -0.144749000
6        4.533903000      0.201084000      0.522554000
1        4.491973000     -0.381882000      1.442804000
6        2.586672000      0.700624000      2.948504000
6        3.629923000      1.311002000      3.657195000
1        4.162244000      2.158701000      3.223771000
6        3.995609000      0.830764000      4.908937000
1        4.807871000      1.307746000      5.454897000
6        3.323239000     -0.258448000      5.462896000
1        3.612513000     -0.631221000      6.444180000
6        2.285939000     -0.868637000      4.764669000
1        1.759835000     -1.717588000      5.197994000
6        1.918348000     -0.390318000      3.508594000
1        1.104290000     -0.863712000      2.956510000
6       -0.865224000     -1.323149000     -0.782711000
1       -1.119418000     -0.967320000     -1.784721000
6       -2.064202000     -1.856001000     -0.093427000
6       -3.105598000     -2.367682000     -0.876903000
6       -2.315786000     -1.806627000      1.279476000
6       -4.308461000     -2.803882000     -0.344341000
6       -3.515397000     -2.222922000      1.837232000
6       -4.518176000     -2.725443000      1.023724000
9       -1.414972000     -1.296636000      2.126514000
9       -3.721274000     -2.108699000      3.143867000
9       -5.672502000     -3.108821000      1.548717000
9       -5.261717000     -3.285272000     -1.133439000
9       -2.959779000     -2.443992000     -2.199817000
1        0.346181000     -2.676160000      1.313431000
1        2.719544000     -3.319678000      1.446250000
1        4.215439000     -3.010690000     -0.511184000
1        3.343239000     -1.948881000     -2.585020000
1        0.970880000     -1.257293000     -2.725749000
6       -0.651792000      3.356358000      1.051758000
1       -0.752300000      3.150151000      2.127253000
1       -1.381924000      4.139409000      0.802464000
6        0.771708000      3.820990000      0.738482000
1        0.829265000      4.896959000      0.951787000
1        0.987849000      3.721724000     -0.337216000
6        1.848702000      3.138308000      1.578412000
1        2.822471000      3.623513000      1.421205000
1        1.601121000      3.255205000      2.643907000
80
Anti-13
46       0.278284000     -0.032215000      0.482937000
15      -1.097992000      1.786082000     -0.000949000
15       1.963728000      1.330064000      1.437843000
6        0.309264000     -2.297158000     -0.038154000
6        2.438835000     -3.329744000     -0.578962000
6        2.862495000     -3.211785000      0.760108000
6        2.016256000     -2.667428000      1.701081000
6        0.740528000     -2.206828000      1.320381000
6       -2.874592000      1.375323000     -0.063600000
6       -3.582243000      1.321189000     -1.268470000
1       -3.087171000      1.557818000     -2.210791000
6       -4.928164000      0.960382000     -1.276316000
1       -5.470439000      0.929003000     -2.220204000
6       -5.573345000      0.638274000     -0.086988000
1       -6.625223000      0.357956000     -0.094905000
6       -4.868190000      0.668285000      1.115086000
1       -5.366889000      0.410955000      2.048111000
6       -3.525697000      1.028258000      1.128309000
1       -2.983964000      1.033387000      2.075145000
6       -0.722342000      2.722999000     -1.520063000
6       -1.506020000      3.827016000     -1.881421000
1       -2.381252000      4.097245000     -1.289648000
6       -1.175121000      4.579660000     -3.001859000
1       -1.789071000      5.434940000     -3.279073000
6       -0.058356000      4.242780000     -3.765950000
1        0.197919000      4.834801000     -4.643152000
6        0.729683000      3.153838000     -3.407198000
1        1.605797000      2.890930000     -3.998246000
6        0.400251000      2.397339000     -2.284633000
1        1.016075000      1.546493000     -1.998796000
6        3.127543000      1.806447000      0.118937000
6        3.626138000      3.103151000     -0.029567000
1        3.369010000      3.882218000      0.686976000
6        4.450578000      3.415451000     -1.108237000
1        4.825957000      4.430893000     -1.222856000
6        4.795661000      2.434802000     -2.033601000
1        5.437089000      2.684037000     -2.877273000
6        4.317676000      1.133980000     -1.882119000
1        4.589019000      0.362541000     -2.600674000
6        3.481552000      0.823594000     -0.816064000
1        3.092709000     -0.192351000     -0.707201000
6        2.966138000      0.526407000      2.735750000
6        4.321002000      0.233545000      2.563700000
1        4.838228000      0.535195000      1.653237000
6        5.020786000     -0.446165000      3.558920000
1        6.076341000     -0.671429000      3.415279000
6        4.377176000     -0.830249000      4.730851000
1        4.926599000     -1.358835000      5.508044000
6        3.024728000     -0.538215000      4.909149000
1        2.515654000     -0.837226000      5.823958000
6        2.320063000      0.127238000      3.913276000
1        1.255326000      0.328515000      4.049807000
6       -0.927307000     -1.609513000     -0.360038000
1        0.016370000     -1.937042000      2.094877000
1        2.314950000     -2.602703000      2.746662000
1        3.846775000     -3.574623000      1.050443000
1        3.098871000     -3.794229000     -1.309742000
1       -1.719183000     -1.724200000      0.385507000
6       -1.433082000     -1.416568000     -1.726430000
6       -2.786989000     -1.620192000     -2.009839000
6       -3.346124000     -1.335932000     -3.246835000
6       -1.204145000     -0.593218000     -4.016883000
6       -2.553241000     -0.816296000     -4.257519000
9       -0.438789000     -0.071548000     -4.968432000
9       -3.077309000     -0.527819000     -5.439717000
9       -4.642876000     -1.530458000     -3.456267000
9       -3.602439000     -2.079649000     -1.062029000
6       -0.666386000     -0.903408000     -2.779248000
6        1.203258000     -2.874520000     -0.978005000
1        0.888068000     -2.998581000     -2.011343000
9        0.629679000     -0.638969000     -2.598454000
6       -0.990255000      3.076116000      1.312840000
1       -1.300164000      2.617964000      2.263490000
1       -1.737957000      3.842774000      1.063288000
6        0.391874000      3.711325000      1.455387000
1        0.265620000      4.665314000      1.985000000
1        0.793532000      3.972546000      0.462988000
6        1.397608000      2.879664000      2.248331000
1        0.944907000      2.562842000      3.200316000
1        2.281225000      3.477944000      2.513106000
83
Anti-15
46       0.563968000      0.179867000     -0.004496000
15      -0.957853000      1.943707000      0.009153000
15       2.389705000      1.309475000      0.994432000
6        0.610655000     -1.972095000     -0.849378000
6        1.425973000     -2.312334000     -1.961532000
6        2.722791000     -2.732111000     -1.771108000
6        3.282047000     -2.814041000     -0.480262000
6        2.514794000     -2.504690000      0.621993000
6        1.182822000     -2.083816000      0.453897000
6       -2.645176000      1.284643000      0.256068000
6       -3.612148000      1.268994000     -0.753003000
1       -3.387647000      1.674817000     -1.739952000
6       -4.871921000      0.724089000     -0.509010000
1       -5.618664000      0.721156000     -1.301954000
6       -5.170305000      0.177680000      0.734808000
1       -6.154383000     -0.249155000      0.921357000
6       -4.202204000      0.167420000      1.738087000
1       -4.425981000     -0.267527000      2.710871000
6       -2.946544000      0.714728000      1.501031000
1       -2.194131000      0.692903000      2.291868000
6       -1.038621000      3.032364000     -1.450220000
6       -2.031171000      4.017200000     -1.549842000
1       -2.787589000      4.117431000     -0.770509000
6       -2.059769000      4.869430000     -2.647273000
1       -2.835682000      5.629466000     -2.721670000
6       -1.097574000      4.752025000     -3.649748000
1       -1.125047000      5.418851000     -4.509993000
6       -0.098478000      3.789495000     -3.547869000
1        0.661474000      3.701977000     -4.322514000
6       -0.065324000      2.935837000     -2.447273000
1        0.722611000      2.188946000     -2.360933000
6        3.897322000      0.748223000      0.122717000
6        3.950747000      0.969583000     -1.260778000
1        3.121945000      1.470299000     -1.766597000
6        5.053480000      0.553620000     -1.998595000
1        5.085199000      0.735238000     -3.071694000
6        6.113760000     -0.092323000     -1.364869000
1        6.978106000     -0.416042000     -1.942438000
6        6.062597000     -0.325371000      0.005823000
1        6.884368000     -0.836411000      0.505184000
6        4.957162000      0.086897000      0.748156000
1        4.925676000     -0.113092000      1.818848000
6        2.615436000      0.940011000      2.765235000
6        3.674640000      1.483748000      3.504066000
1        4.408444000      2.127104000      3.016629000
6        3.796762000      1.203054000      4.860302000
1        4.624242000      1.625844000      5.427411000
6        2.859883000      0.386128000      5.492355000
1        2.958157000      0.169417000      6.554843000
6        1.796276000     -0.145152000      4.769798000
1        1.057619000     -0.774200000      5.263528000
6        1.673132000      0.133082000      3.410702000
1        0.831132000     -0.270501000      2.844019000
6       -0.689310000     -1.336206000     -0.903406000
1        0.530044000     -2.008135000      1.326161000
1        2.920607000     -2.594700000      1.628777000
1        4.312881000     -3.142398000     -0.358775000
1        3.325107000     -3.011727000     -2.634169000
1        1.006569000     -2.281663000     -2.963877000
6       -0.799245000      3.120161000      1.432975000
1       -0.613178000      2.516082000      2.334140000
1       -1.801964000      3.557375000      1.549501000
6        0.233638000      4.244565000      1.310361000
1        0.274278000      4.623633000      0.276789000
1       -0.155346000      5.079584000      1.910055000
6        1.648631000      3.967484000      1.806249000
1        1.607546000      3.519556000      2.812418000
1        2.137464000      4.943172000      1.940650000
6        2.564539000      3.148106000      0.898645000
1        2.424245000      3.430217000     -0.156387000
1        3.616920000      3.360652000      1.139954000
1       -1.341349000     -1.587878000     -0.062271000
6       -1.438160000     -1.041989000     -2.132017000
6       -2.799814000     -1.354259000     -2.196216000
6       -0.922463000     -0.349553000     -3.231717000
6       -3.604171000     -0.990713000     -3.265764000
6       -1.706326000      0.032135000     -4.308569000
6       -3.056097000     -0.292348000     -4.329931000
9        0.361344000      0.015096000     -3.255121000
9       -1.174824000      0.713631000     -5.316619000
9       -3.811392000      0.067387000     -5.357407000
9       -4.898585000     -1.287491000     -3.261938000
9       -3.377766000     -2.012431000     -1.192434000
83
Syn-15
46       0.444728000      0.116721000      0.071773000
15      -1.091584000      1.835926000      0.276743000
15       2.342185000      1.216473000      0.983127000
6        0.499291000     -1.849694000     -1.029045000
6        1.309774000     -1.647733000     -2.180037000
6        2.609386000     -2.111132000     -2.223374000
6        3.170221000     -2.749186000     -1.108492000
6        2.423855000     -2.908595000      0.048926000
6        1.100513000     -2.463426000      0.102529000
6       -2.728109000      1.276482000      0.857018000
6       -3.720176000      0.887091000     -0.049691000
1       -3.534814000      0.942903000     -1.123500000
6       -4.949512000      0.426993000      0.412240000
1       -5.717332000      0.131688000     -0.301658000
6       -5.192713000      0.329870000      1.780346000
1       -6.152488000     -0.039690000      2.138998000
6       -4.202437000      0.697577000      2.688669000
1       -4.384112000      0.617572000      3.759223000
6       -2.975213000      1.167133000      2.231252000
1       -2.205809000      1.440651000      2.953724000
6       -1.380602000      2.649239000     -1.328019000
6       -2.357743000      3.644025000     -1.459252000
1       -2.979406000      3.917826000     -0.605966000
6       -2.544150000      4.279389000     -2.681114000
1       -3.309015000      5.047715000     -2.780610000
6       -1.754027000      3.933283000     -3.776652000
1       -1.904244000      4.431225000     -4.733220000
6       -0.772501000      2.955088000     -3.649338000
1       -0.152136000      2.686960000     -4.502811000
6       -0.585089000      2.314232000     -2.426840000
1        0.185750000      1.546437000     -2.317891000
6        3.871005000      0.529020000      0.244132000
6        4.142154000      0.822540000     -1.099152000
1        3.436662000      1.418065000     -1.683250000
6        5.309360000      0.362006000     -1.699115000
1        5.515838000      0.608583000     -2.739535000
6        6.210039000     -0.413112000     -0.970372000
1        7.126140000     -0.770368000     -1.437852000
6        5.929633000     -0.738456000      0.353369000
1        6.622510000     -1.354410000      0.924570000
6        4.763888000     -0.273253000      0.959666000
1        4.560449000     -0.528385000      1.999714000
6        2.534383000      1.010426000      2.783193000
6        3.537560000      1.670298000      3.504433000
1        4.239701000      2.329271000      2.992140000
6        3.648319000      1.480828000      4.877244000
1        4.430012000      1.996591000      5.432434000
6        2.762726000      0.631515000      5.540192000
1        2.853161000      0.486084000      6.615430000
6        1.764849000     -0.028934000      4.830527000
1        1.072088000     -0.691872000      5.345932000
6        1.650113000      0.162615000      3.455651000
1        0.864813000     -0.346312000      2.893599000
6       -0.827591000     -1.242149000     -0.979478000
1       -1.120995000     -0.814616000     -1.942747000
6       -1.995968000     -1.852818000     -0.306311000
6       -3.064036000     -2.285168000     -1.101029000
6       -2.183603000     -1.979693000      1.070942000
6       -4.238289000     -2.798991000     -0.574469000
6       -3.353266000     -2.476053000      1.625291000
6       -4.387878000     -2.887515000      0.800794000
9       -1.245738000     -1.567960000      1.929680000
9       -3.499440000     -2.530793000      2.943976000
9       -5.516367000     -3.342116000      1.325041000
9       -5.225726000     -3.185723000     -1.373913000
9       -2.978597000     -2.195843000     -2.428764000
1        0.509548000     -2.651941000      0.996156000
1        2.859892000     -3.391234000      0.921921000
1        4.195496000     -3.112385000     -1.149730000
1        3.202240000     -1.973677000     -3.126037000
1        0.868227000     -1.150539000     -3.044326000
6       -0.711613000      3.221465000      1.439281000
1       -0.425338000      2.772265000      2.402072000
1       -1.676060000      3.724769000      1.601901000
6        0.335829000      4.242625000      0.987293000
1        0.324351000      4.359202000     -0.108403000
1        0.010082000      5.213759000      1.385121000
6        1.766260000      4.015978000      1.461672000
1        1.767588000      3.753394000      2.531692000
1        2.289596000      4.980590000      1.393178000
6        2.608880000      3.021958000      0.669743000
1        2.458676000      3.172554000     -0.410778000
1        3.675797000      3.205109000      0.865384000
70
TS-4-I4
46      -0.164455000     -0.150172000      0.520610000
15      -2.313192000      0.073050000     -0.436634000
15       0.543921000      0.932659000     -1.318610000
9        1.838221000     -2.498959000     -0.015179000
9        5.831199000     -1.014991000      1.927503000
9        1.997389000      1.653765000      2.245213000
6       -2.127203000      1.142868000     -1.932176000
1       -2.963592000      0.978466000     -2.623862000
1       -2.149307000      2.196389000     -1.620664000
6       -0.795023000      0.797950000     -2.581293000
1       -0.553257000      1.470317000     -3.416490000
1       -0.803737000     -0.231551000     -2.965864000
6        1.816385000     -0.403240000      1.087932000
6        2.485651000     -1.546784000      0.682307000
6        3.828884000     -1.773553000      0.947419000
6        4.544988000     -0.817690000      1.655400000
6        3.910360000      0.337187000      2.088541000
6        2.562327000      0.517823000      1.801407000
6       -3.645398000      0.755904000      0.589900000
6       -4.612664000     -0.074586000      1.166579000
1       -4.619184000     -1.142865000      0.950304000
6       -5.569322000      0.461206000      2.022974000
1       -6.321743000     -0.190669000      2.463564000
6       -5.563942000      1.822788000      2.313306000
1       -6.314295000      2.239311000      2.983077000
6       -4.592408000      2.650973000      1.754842000
1       -4.581310000      3.714472000      1.986350000
6       -3.630276000      2.121393000      0.902611000
1       -2.865923000      2.778621000      0.485574000
6       -2.869469000     -1.531146000     -1.087691000
6       -4.089456000     -1.647803000     -1.765745000
1       -4.740676000     -0.779665000     -1.872927000
6       -4.475004000     -2.873499000     -2.295056000
1       -5.426128000     -2.962959000     -2.816906000
6       -3.643259000     -3.984752000     -2.160519000
1       -3.948468000     -4.942832000     -2.577961000
6       -2.425934000     -3.872856000     -1.495839000
1       -1.774892000     -4.739208000     -1.394503000
6       -2.038482000     -2.648595000     -0.956848000
1       -1.084049000     -2.558216000     -0.433231000
6        2.072668000      0.296573000     -2.042550000
6        2.035551000     -0.904994000     -2.758623000
1        1.091026000     -1.423538000     -2.926135000
6        3.215543000     -1.459982000     -3.240372000
1        3.183763000     -2.392291000     -3.800859000
6        4.433172000     -0.826379000     -3.002967000
1        5.355915000     -1.262985000     -3.381050000
6        4.473786000      0.362155000     -2.276674000
1        5.425401000      0.854082000     -2.083403000
6        3.298388000      0.922179000     -1.789479000
1        3.337956000      1.842719000     -1.207396000
6        0.719194000      2.711822000     -1.014997000
6        1.189891000      3.543005000     -2.040612000
1        1.518150000      3.118360000     -2.989734000
6        1.246392000      4.917617000     -1.844376000
1        1.618238000      5.561115000     -2.639443000
6        0.825356000      5.469102000     -0.635345000
1        0.870176000      6.546482000     -0.486285000
6        0.345100000      4.647373000      0.379749000
1        0.010134000      5.076945000      1.321987000
6        0.291619000      3.269172000      0.192665000
1       -0.083357000      2.622737000      0.985840000
9        4.600098000      1.247884000      2.774994000
9        4.440643000     -2.883248000      0.535761000
7       -1.369225000     -1.493408000      2.546042000
6       -2.077127000     -2.085567000      3.247327000
6       -2.958099000     -2.824014000      4.122292000
1       -2.820000000     -3.899778000      3.967888000
1       -4.000848000     -2.563854000      3.907577000
1       -2.737088000     -2.581912000      5.167557000
64
I4
46      -0.146814000     -0.137968000      0.551880000
15      -2.315506000      0.073280000     -0.393593000
15       0.543907000      0.916680000     -1.306229000
9        1.869690000     -2.469676000      0.011561000
9        5.859681000     -0.936497000      1.918213000
9        2.015249000      1.718765000      2.205914000
6       -2.130307000      1.156491000     -1.880162000
1       -2.977583000      1.010831000     -2.562707000
1       -2.131961000      2.207263000     -1.558712000
6       -0.812140000      0.798532000     -2.549375000
1       -0.569800000      1.475885000     -3.380632000
1       -0.837816000     -0.226913000     -2.943132000
6        1.839158000     -0.360854000      1.088883000
6        2.513593000     -1.506360000      0.694706000
6        3.859323000     -1.720286000      0.955763000
6        4.571923000     -0.750490000      1.648583000
6        3.933001000      0.407041000      2.068745000
6        2.583311000      0.577326000      1.783409000
6       -3.665989000      0.747859000      0.615665000
6       -4.642307000     -0.084923000      1.173272000
1       -4.646383000     -1.151806000      0.952845000
6       -5.618297000      0.449407000      2.008587000
1       -6.378515000     -0.203863000      2.433127000
6       -5.622847000      1.811005000      2.298081000
1       -6.388352000      2.225912000      2.951471000
6       -4.642832000      2.641797000      1.758429000
1       -4.639891000      3.705678000      1.988434000
6       -3.662279000      2.114201000      0.926648000
1       -2.893108000      2.774004000      0.523054000
6       -2.860864000     -1.522454000     -1.075266000
6       -4.081607000     -1.640879000     -1.751578000
1       -4.746650000     -0.780645000     -1.834937000
6       -4.449684000     -2.858594000     -2.310999000
1       -5.401148000     -2.949496000     -2.832000000
6       -3.600156000     -3.959777000     -2.208225000
1       -3.891394000     -4.911248000     -2.650053000
6       -2.382118000     -3.845882000     -1.545374000
1       -1.716948000     -4.704061000     -1.469229000
6       -2.011955000     -2.629580000     -0.977081000
1       -1.055048000     -2.536453000     -0.458251000
6        2.055549000      0.261589000     -2.046785000
6        1.993862000     -0.936262000     -2.767282000
1        1.040673000     -1.439036000     -2.932263000
6        3.161485000     -1.508061000     -3.259611000
1        3.110780000     -2.437958000     -3.822622000
6        4.390683000     -0.895168000     -3.028328000
1        5.303654000     -1.345953000     -3.413329000
6        4.455511000      0.291208000     -2.300052000
1        5.416027000      0.767716000     -2.112565000
6        3.293089000      0.867874000     -1.802290000
1        3.352548000      1.786012000     -1.218439000
6        0.735541000      2.693516000     -1.000346000
6        1.246435000      3.517554000     -2.012481000
1        1.598100000      3.089020000     -2.951370000
6        1.312442000      4.891856000     -1.815911000
1        1.716865000      5.529724000     -2.599473000
6        0.859831000      5.449995000     -0.621731000
1        0.913232000      6.526925000     -0.472304000
6        0.336111000      4.635657000      0.378015000
1       -0.024601000      5.070700000      1.308145000
6        0.273796000      3.258059000      0.191587000
1       -0.135229000      2.616687000      0.972383000
9        4.620590000      1.330371000      2.739435000
9        4.476571000     -2.830820000      0.555994000
83
I5
46       0.053091000     -0.080585000      0.352547000
15      -2.150273000      0.083025000     -0.538675000
15       0.616892000      1.044417000     -1.587278000
9        2.089175000     -2.391468000     -0.258636000
9        6.210951000     -0.689380000      1.170658000
9        2.365375000      1.932997000      1.645550000
6       -2.081037000      1.197396000     -2.014809000
1       -2.968847000      1.021665000     -2.637133000
1       -2.105370000      2.242136000     -1.676078000
6       -0.794269000      0.910238000     -2.772358000
1       -0.637040000      1.622025000     -3.594603000
1       -0.804077000     -0.101621000     -3.199876000
6        2.107763000     -0.230053000      0.711497000
6        2.772925000     -1.377020000      0.308082000
6        4.142072000     -1.556584000      0.448932000
6        4.897598000     -0.542617000      1.021542000
6        4.274131000      0.625539000      1.433008000
6        2.900350000      0.761866000      1.263082000
6       -3.500321000      0.683806000      0.517911000
6       -4.241580000     -0.212371000      1.298554000
1       -4.094581000     -1.287373000      1.190916000
6       -5.175552000      0.263771000      2.212860000
1       -5.750221000     -0.440259000      2.811931000
6       -5.376123000      1.634180000      2.357745000
1       -6.108217000      2.005335000      3.072753000
6       -4.638233000      2.530439000      1.588525000
1       -4.792138000      3.602358000      1.698893000
6       -3.697538000      2.060552000      0.676957000
1       -3.113361000      2.775977000      0.098479000
6       -2.672679000     -1.507843000     -1.256912000
6       -4.000897000     -1.734318000     -1.635573000
1       -4.758373000     -0.969388000     -1.461129000
6       -4.357228000     -2.939000000     -2.231700000
1       -5.392502000     -3.114646000     -2.518758000
6       -3.392055000     -3.918695000     -2.460229000
1       -3.676306000     -4.862220000     -2.923235000
6       -2.065252000     -3.690991000     -2.105045000
1       -1.307564000     -4.451109000     -2.288945000
6       -1.705551000     -2.487688000     -1.504830000
1       -0.666217000     -2.297877000     -1.230236000
6        2.117628000      0.482340000     -2.430199000
6        2.079063000     -0.722065000     -3.142198000
1        1.140655000     -1.262910000     -3.268240000
6        3.246977000     -1.247039000     -3.684649000
1        3.210815000     -2.181723000     -4.241142000
6        4.458281000     -0.581369000     -3.510788000
1        5.373053000     -0.997217000     -3.929584000
6        4.500577000      0.615523000     -2.799218000
1        5.446426000      1.135926000     -2.658791000
6        3.335707000      1.147882000     -2.256775000
1        3.380227000      2.077246000     -1.689029000
6        0.731744000      2.832103000     -1.279638000
6        1.113021000      3.705879000     -2.305786000
1        1.428681000      3.315772000     -3.273909000
6        1.093841000      5.078710000     -2.088132000
1        1.397455000      5.755241000     -2.884870000
6        0.683538000      5.586404000     -0.856170000
1        0.668259000      6.662423000     -0.691393000
6        0.291422000      4.722066000      0.161669000
1       -0.034177000      5.114801000      1.123609000
6        0.316729000      3.346883000     -0.048542000
1        0.017252000      2.663214000      0.746819000
9        5.001755000      1.601396000      1.976412000
9        4.740215000     -2.675737000      0.042425000
6       -0.767353000     -0.682157000      2.483457000
1       -1.850909000     -0.639845000      2.342555000
6       -0.134295000     -1.856077000      2.125770000
1        0.924031000     -2.009346000      2.341334000
6       -0.853521000     -2.971945000      1.596942000
1       -1.935291000     -3.009989000      1.484808000
6       -0.211099000      0.387619000      3.318743000
6       -0.923046000      1.594409000      3.406834000
6        0.978441000      0.252156000      4.049202000
6       -0.438682000      2.651625000      4.167201000
1       -1.866016000      1.692978000      2.863788000
6        1.458579000      1.309914000      4.811413000
1        1.530847000     -0.686738000      4.022712000
6        0.758460000      2.514599000      4.867586000
1       -1.000837000      3.582882000      4.219695000
1        2.383718000      1.190882000      5.373481000
1        1.137452000      3.339305000      5.468863000
7       -0.207348000     -3.998655000      1.116892000
7        0.346123000     -4.896314000      0.685944000
